# Supplementary material for: Power supply disruptions deter electric vehicle adoption in cities in China
Source: Nat Commun. 2024 Jul 18;15:6041. doi: 10.1038/s41467-024-50447-1 (PMC11255310; doi:10.1038/s41467-024-50447-1)
Supplement: Supplementary file 4 — Source Data. [file 41467_2024_50447_MOESM4_ESM.xlsx]

## Sheet: Figure 1
	Figure 1a	Figure 1b	Figure 1c	Figure 1d
cityname	outage times	outage hours	BEV	BEV+plug in HEV
阿坝藏族羌族自治州	58.3287	1545.73	159	232
阿克苏地区	189.167	3526.28	363	1222
阿勒泰地区	65.4762	705.382	215	243
阿里地区	0	0	6	1
安康市	79.2222	785.959	821	1315
安庆市	419.1	5072.1	2697	3607
安顺市	9.8	32.9667	1342	1959
安阳市	110.833	1042.64	7068	9011
鞍山市	167.714	1318.81	706	2168
巴音郭楞蒙古自治州	120.016	1402.4	498	1594
巴中市	441.5	8480	373	814
白城市	181.4	1772.2	55	466
白山市	10.6333	79.8334	194	293
白银市	232.167	2255.33	557	759
百色市	7.8	83.8667	2429	3191
蚌埠市	123.048	1059.5	2158	2994
包头市	382.81	3593.97	1724	3774
宝鸡市	66.1786	488.964	2098	3044
保定市	102.467	1059.42	10084	15681
保山市	1	17	224	474
北海市	17	175	3310	4036
北京市	316.643	2616.02	182506	226815
本溪市	102.917	760.583	140	405
毕节市	3.66666	24.6666	1030	1227
滨州市	30.6286	226.807	7185	9659
亳州市	732.5	4206.25	3809	4600
博尔塔拉蒙古自治州	104.75	1325	61	86
沧州市	132.313	1228.28	7907	11866
昌吉回族自治州	156.405	2081.45	527	1265
常德市	390.889	4066.56	1846	3344
常州市	930	5837	12217	18034
朝阳市	153.917	1228.17	171	659
潮州市	86	646.666	2277	2581
郴州市	229.018	4838.67	1712	3174
成都市	364.008	3597.45	69080	96022
承德市	37.6357	302.617	489	1267
池州市	295	2185	804	1006
赤峰市	649.583	6368.91	415	1387
崇左市	10.5	120.5	1305	1319
滁州市	276.589	1936	1889	2701
楚雄彝族自治州	56.3929	351.893	1085	1394
达州市	181.657	1918.57	966	1649
大理白族自治州	83.381	385.524	1499	2347
大连市	224.6	1757.4	4301	12110
大庆市	65.3333	1181.78	191	1899
大同市	84.3	1417.5	1088	2500
大兴安岭地区	57.3333	368	16	38
丹东市	369.5	2448.5	210	864
儋州市	255	2130	504	657
德宏傣族景颇族自治州	18.6	141.4	1154	1365
德阳市	517.167	5454.67	2477	3513
德州市	65.1182	478.8	5424	7512
迪庆藏族自治州	1	5	63	65
定西市	188.048	4681.86	309	470
东营市	118.4	1245.3	3448	5363
鄂尔多斯市	1	12	391	1549
鄂州市	466	4138.33	486	643
恩施土家族苗族自治州	590.5	11423.3	1998	2732
防城港市	19.3333	190.334	1323	1522
佛山市	84	730.8	20861	37538
福州市	500.077	4190.31	13242	19738
抚顺市	90.1429	725.857	147	570
抚州市	195.091	1720.45	1636	2322
阜新市	71.8572	768.881	290	546
阜阳市	741.5	6338.25	6667	8514
甘南藏族自治州	44.625	739.375	10	3
甘孜藏族自治州	36.0952	1041.36	24	49
赣州市	322.775	3175.74	7514	10103
固原市	155.2	1355.6	69	93
广安市	248.683	4236.27	820	1320
广元市	191.743	2657.29	580	998
广州市	227	2074.64	107653	182236
贵港市	41.5833	416.833	2712	3563
贵阳市	21.6806	120.528	8095	12999
桂林市	16.6143	140.686	10793	12974
果洛藏族自治州	11.6667	228	7	0
哈尔滨市	85.5	600.864	1241	8403
海北藏族自治州	19.25	364.5	12	4
海东市	69.3333	1001.5	177	183
海口市	47.3333	396.583	35097	46544
海南藏族自治州	64	845.2	70	67
海西蒙古族藏族自治州	80.9667	1033.1	87	116
邯郸市	119.889	1464.89	8711	13062
汉中市	149.042	1506.5	1541	2288
杭州市	713.761	3464.67	91174	139436
合肥市	315.556	2035.22	18485	25904
和田地区	103.208	1427.75	441	731
河池市	19	193.285	4657	5123
河源市	16.5833	100.75	2832	4227
菏泽市	111.111	932.778	17389	19666
鹤壁市	270.4	10764.6	1928	2538
鹤岗市	29.5	213.5	25	157
黑河市	101.167	1012.17	22	66
衡水市	100.273	1058.45	2074	4265
衡阳市	236.167	3812.17	2194	4230
红河哈尼族彝族自治州	39.6302	236.555	4170	4933
呼和浩特市	567.3	5463.6	1199	4043
呼伦贝尔市	104.69	1319.4	48	457
葫芦岛市	199	886.5	404	1067
湖州市	1062.4	4511.4	8496	12121
怀化市	332.083	5985.42	1195	2012
淮安市	557.762	2631.19	5776	7630
淮北市	289.75	3980.5	1184	1952
淮南市	334	2977.43	1701	2441
黄冈市	463.5	4401.5	2365	3342
黄南藏族自治州	51	571	11	3
黄山市	357.572	3048	758	1100
黄石市	139.467	1198.97	897	1886
惠州市	127	870.6	8836	14405
鸡西市	69.25	3394.72	25	144
吉安市	227.154	1721.78	1662	2835
吉林市	251.667	2479.8	370	1604
济南市	142.364	990.973	19670	37711
济宁市	118.182	1168.27	20987	24505
佳木斯市	57.3212	625.403	78	575
嘉兴市	1070.28	6119.43	13181	19418
江门市	76.4286	579.571	5531	10322
焦作市	147.45	1837.47	8172	9313
揭阳市	56.8	345	1524	2052
金昌市	265.5	2722	205	231
金华市	466.111	2261.65	21974	30280
锦州市	66.4524	575.619	346	1229
晋城市	164.5	1961.5	3287	5042
晋中市	126.455	1114.55	3794	5029
荆门市	309.5	3991.5	1122	1923
荆州市	376.545	4487.27	1711	3228
景德镇市	110	1043.5	1358	1533
九江市	190.385	3717.31	4357	5478
酒泉市	123.857	1391.33	310	665
喀什地区	162.667	2290.64	606	1565
开封市	85.4445	716.833	7689	8954
克拉玛依市	15	198	85	754
克孜勒苏柯尔克孜自治州	81.6666	896	11	3
昆明市	49.3452	327.161	15566	22792
拉萨市	48.2	356.6	383	702
来宾市	10.5	88.75	2953	3126
兰州市	248.6	4040.8	3685	7468
廊坊市	77.75	726.164	7012	10508
乐山市	345.012	4091.15	1212	2202
丽江市	43.8666	241.867	1411	1608
丽水市	965.084	2962.81	3281	4120
连云港市	557.917	4466.17	6952	9198
凉山彝族自治州	82.431	2446.73	1300	1743
辽阳市	110.457	965.057	343	1156
辽源市	93.25	722	45	148
聊城市	56.8472	554.139	7346	9493
临沧市	38.2321	638.625	736	887
临汾市	62.4881	537.833	7449	8979
临夏回族自治州	133.143	1659.64	248	447
临沂市	129.5	1212.42	12766	19285
柳州市	14.6222	399.989	42284	44492
六安市	605.429	5927	2145	3099
六盘水市	2	2.66667	957	1275
龙岩市	661.571	5368.14	2642	3616
陇南市	236.089	4131.89	157	175
娄底市	842.2	10589	915	1918
泸州市	298.214	5173.07	955	1922
洛阳市	155.43	2078.97	24688	28496
漯河市	124.8	1261.15	4803	5926
吕梁市	12.25	79.75	2654	3447
马鞍山市	275.333	2360.17	2381	3097
茂名市	69.8	2278	2083	4250
眉山市	176.6	2567.4	1202	2027
梅州市	48.625	322.375	1408	2887
绵阳市	200.917	3526.83	3399	5423
牡丹江市	21.7333	299.711	87	520
南昌市	223.68	2213.1	9993	15647
南充市	294.857	9972.31	1812	2827
南京市	869.582	4170.24	30029	45783
南宁市	19.4364	190.291	25995	35243
南平市	506.2	4074.7	1296	1588
南通市	578.75	4113.88	14500	20627
南阳市	162.168	1735.55	8958	11917
内江市	411.8	5113.8	693	1180
宁波市	588.9	2976.52	29605	44323
宁德市	288.222	2684.11	4615	5163
怒江傈僳族自治州	5.66667	37.3333	68	69
攀枝花市	268.45	2548.15	387	877
盘锦市	146.417	1037.83	414	1572
平顶山市	144.3	1260	5677	7577
平凉市	156.857	1854.17	657	998
萍乡市	310	3097.25	1532	2117
莆田市	581	4641	4305	5305
濮阳市	129.667	1394.33	9932	12046
普洱市	71.3667	883.309	713	1038
七台河市	41.25	301.5	24	78
齐齐哈尔市	53.5334	722.6	57	879
黔东南苗族侗族自治州	9.47143	45.0428	1148	1699
黔南布依族苗族自治州	6.66667	1194.31	1263	1733
黔西南布依族苗族自治州	5.125	28.625	1451	1700
钦州市	11.5	131	2790	3622
秦皇岛市	47.6833	337.4	2221	4526
青岛市	78.1333	525.678	31408	41878
清远市	59.625	544.125	3991	5771
庆阳市	123.25	1146.12	842	1319
曲靖市	37.375	236.764	1965	3352
衢州市	616.25	4288.58	3881	5014
泉州市	875.727	7814.82	10363	15056
日照市	116.5	1088.83	2480	4066
三门峡市	139.267	2139.47	4075	4734
三明市	387.25	3446.5	1896	2448
三亚市	54	33	11264	14997
厦门市	360.167	2547.17	22819	30220
汕头市	134.429	1095.29	4351	6784
汕尾市	37.75	278	437	945
商洛市	99.6	1186.83	332	494
商丘市	211.722	1867	12333	14363
上海市	818.562	8979.65	189386	317358
上饶市	165.061	2203.78	2762	3670
韶关市	26.1	265.4	979	2129
邵阳市	370.167	4678.92	1960	3304
绍兴市	403.5	2270.17	9253	14946
深圳市	83.0555	963.333	122196	185882
沈阳市	83.2307	722.769	6132	17988
十堰市	221.714	2826.91	1343	2517
石家庄市	138.47	1478.21	17144	31200
石嘴山市	343	3583.33	85	170
双鸭山市	42	324.625	43	260
朔州市	90.6001	747.833	671	1108
四平市	148	1621.83	123	2584
松原市	92	768.8	159	706
苏州市	1565.56	9406.55	45739	68118
宿迁市	606.8	5182.2	4230	6104
宿州市	383.8	2402.2	3791	4694
绥化市	170.743	14339.6	67	463
随州市	542.334	4948.67	289	767
遂宁市	191.667	2899.67	795	1357
塔城地区	142.633	2205.07	57	77
台州市	595.944	2986.89	21031	27771
太原市	144.7	1255.09	22372	32386
泰安市	126.667	1426.83	2351	4193
泰州市	1186.33	6486.5	6461	8852
唐山市	56.9498	555.855	11176	17347
天津市	154.95	983.448	76447	128945
天水市	137.946	1349.88	605	947
铁岭市	87.619	638.119	238	677
通化市	78.4285	662.595	72	507
通辽市	421.762	3934.95	376	1432
铜川市	94.75	791.5	178	265
铜陵市	229	3855	1176	1673
铜仁市	5.16667	2.33334	1713	2245
威海市	223.75	1871.25	2445	4834
潍坊市	762.549	6751.88	10821	16574
渭南市	98.4091	894.955	1993	2941
温州市	550.736	3197.96	42157	51870
文山壮族苗族自治州	17	280	1410	1983
乌鲁木齐市	94.25	849.5	1054	6438
无锡市	818.714	4654.43	22684	33004
芜湖市	204.375	3221.51	5251	6346
吴忠市	248.5	2748.75	86	389
梧州市	20	178	2217	3009
武汉市	236.615	1709	37430	54417
武威市	258.75	2402.5	334	673
西安市	223.167	2874.33	30069	53650
西宁市	153.286	2131.72	987	2961
西双版纳傣族自治州	30.6667	209	786	1193
咸宁市	246.667	1923.2	842	1595
咸阳市	63.1629	538.852	3062	4272
湘潭市	608.167	7440.08	1562	2589
湘西土家族苗族自治州	249.625	5626.5	963	1334
襄阳市	470	3920.33	3906	5849
孝感市	272.285	2834.57	1053	1833
忻州市	77.3009	762.611	1607	2231
新乡市	150.139	1667.31	10456	13169
新余市	177.5	1446	679	1192
信阳市	273.5	2253.1	2515	4154
邢台市	70.6737	753.652	6049	9260
兴安盟	113.143	1073.05	124	593
徐州市	442.2	3417.6	15730	20027
许昌市	154.619	1674.93	8602	10406
宣城市	618.428	5792.72	2112	2586
雅安市	180.333	2498	836	1001
烟台市	51.85	573.55	6279	11139
延安市	56.6	567.2	582	1350
延边朝鲜族自治州	63.9167	424.958	59	565
盐城市	630.556	4004.22	7604	9937
扬州市	933.5	6350	6681	9326
阳江市	71.75	703.5	693	1296
阳泉市	47.2667	371.933	2108	2788
伊春市	40.7732	316.48	16	20
伊犁哈萨克自治州	174.775	1907.62	894	1764
宜宾市	217.544	2618.9	1534	2342
宜昌市	228.154	3090.92	5668	7932
宜春市	200.678	2195.54	2186	3205
益阳市	328	4398.67	940	2054
银川市	105.467	1037.13	1676	4905
鹰潭市	175.333	1629.33	731	838
营口市	93.2	709.667	677	1963
永州市	404.3	5414.3	1188	2015
榆林市	10.8	82.05	1644	2862
玉林市	5	41.75	2130	2584
玉溪市	64.8016	640.191	1507	2285
岳阳市	339.111	3391.56	2005	3811
云浮市	48	395.6	941	1373
运城市	98.6987	881.147	8810	10568
枣庄市	36.8333	283.133	7853	9630
湛江市	95.4444	745.777	1505	3658
张家界市	447	12811.3	345	695
张家口市	93.1125	785.188	1425	2430
张掖市	175.583	2136.83	214	622
漳州市	361.545	3060.55	4113	5816
长春市	160.4	1325.11	3978	12147
长沙市	403.403	3578.35	37204	52644
长治市	50.6667	620.75	4965	6418
昭通市	32.7778	286	1080	1541
肇庆市	42.625	325.5	2508	4459
镇江市	748.333	3100.33	5141	6893
郑州市	346.689	11934.9	62635	93362
中山市	77.0417	584.458	8357	14055
中卫市	335	2991	111	157
重庆市	706.632	11348	53422	74507
舟山市	422.25	2130.5	1628	2579
周口市	139.689	2272.26	7714	9657
珠海市	180	944.666	6373	10021
株洲市	303.556	3970.11	1886	3628
驻马店市	189.6	2083.8	14523	16012
资阳市	283.333	3599.33	722	1055
淄博市	36.3333	297.167	5585	9852
自贡市	414.833	5743.67	617	1122
遵义市	7.7	90.9285	2884	4689

## Sheet: Figure 2
Figure 2a			Figure 2b
Year	Adoption share under a fully reliable grid	Adoption share under a perturbed grid	Avoided emissions under a fully reliable grid	Avoided emissions under a perturbed grid	Note: There is no unit for the avoided emissions. The data points in the curves are generated from a logistic function and are intended only for conceptual illustration.
0	0.00033535	0.00033535	0.00033535	0.00033535
0.1	0.000349031	0.000349031	0.000349031	0.000349031
0.2	0.00036327	0.00036327	0.00036327	0.00036327
0.3	0.00037809	0.00037809	0.00037809	0.00037809
0.4	0.000393514	0.000393514	0.000393514	0.000393514
0.5	0.000409567	0.000409567	0.000409567	0.000409567
0.6	0.000426275	0.000426275	0.000426275	0.000426275
0.7	0.000443664	0.000443664	0.000443664	0.000443664
0.8	0.000461762	0.000461762	0.000461762	0.000461762
0.9	0.000480597	0.000480597	0.000480597	0.000480597
1	0.000500201	0.000500201	0.000500201	0.000500201
1.1	0.000520604	0.000520604	0.000520604	0.000520604
1.2	0.000541839	0.000541839	0.000541839	0.000541839
1.3	0.000563939	0.000563939	0.000563939	0.000563939
1.4	0.00058694	0.00058694	0.00058694	0.00058694
1.5	0.000610879	0.000610879	0.000610879	0.000610879
1.6	0.000635794	0.000635794	0.000635794	0.000635794
1.7	0.000661724	0.000661724	0.000661724	0.000661724
1.8	0.000688711	0.000688711	0.000688711	0.000688711
1.9	0.000716798	0.000716798	0.000716798	0.000716798
2	0.000746029	0.000746029	0.000746029	0.000746029
2.1	0.000776451	0.000776451	0.000776451	0.000776451
2.2	0.000808113	0.000808113	0.000808113	0.000808113
2.3	0.000841065	0.000841065	0.000841065	0.000841065
2.4	0.00087536	0.00087536	0.00087536	0.00087536
2.5	0.000911051	0.000911051	0.000911051	0.000911051
2.6	0.000948197	0.000948197	0.000948197	0.000948197
2.7	0.000986855	0.000986855	0.000986855	0.000986855
2.8	0.00102709	0.00102709	0.00102709	0.00102709
2.9	0.00106896	0.00106896	0.00106896	0.00106896
3	0.00111254	0.00111254	0.00111254	0.00111254
3.1	0.00115789	0.00115789	0.00115789	0.00115789
3.2	0.00120508	0.00120508	0.00120508	0.00120508
3.3	0.0012542	0.0012542	0.0012542	0.0012542
3.4	0.00130532	0.00130532	0.00130532	0.00130532
3.5	0.00135852	0.00135852	0.00135852	0.00135852
3.6	0.00141388	0.00141388	0.00141388	0.00141388
3.7	0.0014715	0.0014715	0.0014715	0.0014715
3.8	0.00153146	0.00153146	0.00153146	0.00153146
3.9	0.00159386	0.00159386	0.00159386	0.00159386
4	0.0016588	0.0016588	0.0016588	0.0016588
4.1	0.00172638	0.00172638	0.00172638	0.00172638
4.2	0.00179671	0.00179671	0.00179671	0.00179671
4.3	0.0018699	0.0018699	0.0018699	0.0018699
4.4	0.00194606	0.00194606	0.00194606	0.00194606
4.5	0.00202532	0.00202532	0.00202532	0.00202532
4.6	0.0021078	0.0021078	0.0021078	0.0021078
4.7	0.00219363	0.00219363	0.00219363	0.00219363
4.8	0.00228295	0.00228295	0.00228295	0.00228295
4.9	0.0023759	0.0023759	0.0023759	0.0023759
5	0.00247262	0.00247262	0.00247262	0.00247262
5.1	0.00257327	0.00257327	0.00257327	0.00257327
5.2	0.00267801	0.00267801	0.00267801	0.00267801
5.3	0.002787	0.002787	0.002787	0.002787
5.4	0.00290041	0.00290041	0.00290041	0.00290041
5.5	0.00301842	0.00301842	0.00301842	0.00301842
5.6	0.00314121	0.00314121	0.00314121	0.00314121
5.7	0.00326899	0.00326899	0.00326899	0.00326899
5.8	0.00340195	0.00340195	0.00340195	0.00340195
5.9	0.00354029	0.00354029	0.00354029	0.00354029
6	0.00368424	0.00368424	0.00368424	0.00368424
6.1	0.00383402	0.00383402	0.00383402	0.00383402
6.2	0.00398987	0.00398987	0.00398987	0.00398987
6.3	0.00415202	0.00415202	0.00415202	0.00415202
6.4	0.00432073	0.00432073	0.00432073	0.00432073
6.5	0.00449627	0.00449627	0.00449627	0.00449627
6.6	0.00467891	0.00467891	0.00467891	0.00467891
6.7	0.00486893	0.00486893	0.00486893	0.00486893
6.8	0.00506663	0.00506663	0.00506663	0.00506663
6.9	0.00527231	0.00527231	0.00527231	0.00527231
7	0.0054863	0.0054863	0.0054863	0.0054863
7.1	0.00570892	0.00570892	0.00570892	0.00570892
7.2	0.00594052	0.00594052	0.00594052	0.00594052
7.3	0.00618146	0.00618146	0.00618146	0.00618146
7.4	0.00643211	0.00643211	0.00643211	0.00643211
7.5	0.00669285	0.00669285	0.00669285	0.00669285
7.6	0.00696409	0.00696409	0.00696409	0.00696409
7.7	0.00724624	0.00724624	0.00724624	0.00724624
7.8	0.00753973	0.00753973	0.00753973	0.00753973
7.9	0.00784502	0.00784502	0.00784502	0.00784502
8	0.00816257	0.00816257	0.00816257	0.00816257
8.1	0.00849286	0.00849286	0.00849286	0.00849286
8.2	0.0088364	0.0088364	0.0088364	0.0088364
8.3	0.00919371	0.00919371	0.00919371	0.00919371
8.4	0.00956532	0.00956532	0.00956532	0.00956532
8.5	0.0099518	0.0099518	0.0099518	0.0099518
8.6	0.0103537	0.0103537	0.0103537	0.0103537
8.7	0.0107717	0.0107717	0.0107717	0.0107717
8.8	0.0112064	0.0112064	0.0112064	0.0112064
8.9	0.0116584	0.0116584	0.0116584	0.0116584
9	0.0121284	0.0121284	0.0121284	0.0121284
9.1	0.0126172	0.0126172	0.0126172	0.0126172
9.2	0.0131253	0.0131253	0.0131253	0.0131253
9.3	0.0136537	0.0136537	0.0136537	0.0136537
9.4	0.014203	0.014203	0.014203	0.014203
9.5	0.014774	0.014774	0.014774	0.014774
9.6	0.0153677	0.0153677	0.0153677	0.0153677
9.7	0.0159848	0.0159848	0.0159848	0.0159848
9.8	0.0166264	0.0166264	0.0166264	0.0166264
9.9	0.0172932	0.0172932	0.0172932	0.0172932
10	0.0179862	0.0179862	0.0179862	0.0179862
10.1	0.0187065	0.0187065	0.0187065	0.0187065
10.2	0.0194551	0.0194551	0.0194551	0.0194551
10.3	0.020233	0.020233	0.020233	0.020233
10.4	0.0210413	0.0210413	0.0210413	0.0210413
10.5	0.0218813	0.0218813	0.0218813	0.0218813
10.6	0.0227539	0.0227539	0.0227539	0.0227539
10.7	0.0236606	0.0236606	0.0236606	0.0236606
10.8	0.0246024	0.0246024	0.0246024	0.0246024
10.9	0.0255808	0.0255808	0.0255808	0.0255808
11	0.026597	0.026597	0.026597	0.026597
11.1	0.0276524	0.0276524	0.0276524	0.0276524
11.2	0.0287485	0.0287485	0.0287485	0.0287485
11.3	0.0298867	0.0298867	0.0298867	0.0298867
11.4	0.0310685	0.0310685	0.0310685	0.0310685
11.5	0.0322955	0.0322955	0.0322955	0.0322955
11.6	0.0335692	0.0335692	0.0335692	0.0335692
11.7	0.0348914	0.0348914	0.0348914	0.0348914
11.8	0.0362637	0.0362637	0.0362637	0.0362637
11.9	0.0376879	0.0376879	0.0376879	0.0376879
12	0.0391657	0.0391657	0.0391657	0.0391657
12.1	0.0406991	0.0406991	0.0406991	0.0406991
12.2	0.0422898	0.0422898	0.0422898	0.0422898
12.3	0.0439398	0.0439398	0.0439398	0.0439398
12.4	0.0456512	0.0456512	0.0456512	0.0456512
12.5	0.0474259	0.0474259	0.0474259	0.0474259
12.6	0.049266	0.049266	0.049266	0.049266
12.7	0.0511737	0.0511737	0.0511737	0.0511737
12.8	0.0531511	0.0531511	0.0531511	0.0531511
12.9	0.0552005	0.0552005	0.0552005	0.0552005
13	0.0573242	0.0573242	0.0573242	0.0573242
13.1	0.0595244	0.0595244	0.0595244	0.0595244
13.2	0.0618035	0.0618035	0.0618035	0.0618035
13.3	0.0641639	0.0641639	0.0641639	0.0641639
13.4	0.066608	0.066608	0.066608	0.066608
13.5	0.0691384	0.0691384	0.0691384	0.0691384
13.6	0.0717575	0.0717575	0.0717575	0.0717575
13.7	0.0744679	0.0744679	0.0744679	0.0744679
13.8	0.0772722	0.0772722	0.0772722	0.0772722
13.9	0.0801729	0.0801729	0.0801729	0.0801729
14	0.0831727	0.0831727	0.0831727	0.0831727
14.1	0.0862742	0.0862742	0.0862742	0.0862742
14.2	0.0894801	0.0894801	0.0894801	0.0894801
14.3	0.092793	0.092793	0.092793	0.092793
14.4	0.0962155	0.0962155	0.0962155	0.0962155
14.5	0.0997505	0.0997505	0.0997505	0.0997505
14.6	0.1034	0.1034	0.1034	0.1034
14.7	0.107168	0.107168	0.107168	0.107168
14.8	0.111056	0.111056	0.111056	0.111056
14.9	0.115067	0.115067	0.115067	0.115067
15	0.119203	0.115567	0.119203	0.115567
15.1	0.123467	0.116067	0.123467	0.116067
15.2	0.127862	0.116567	0.127862	0.116567
15.3	0.132389	0.117067	0.132389	0.117067
15.4	0.137051	0.117567	0.137051	0.117567
15.5	0.141851	0.118067	0.141851	0.118067
15.6	0.14679	0.118567	0.14679	0.118567
15.7	0.151871	0.119067	0.151871	0.119067
15.8	0.157095	0.119567	0.157095	0.119567
15.9	0.162465	0.120067	0.162465	0.120067
16	0.167982	0.120067	0.167982	0.120067
16.1	0.173647	0.125732	0.173647	0.125732
16.2	0.179462	0.131547	0.179462	0.131547
16.3	0.185427	0.137513	0.185427	0.137513
16.4	0.191545	0.14363	0.191545	0.14363
16.5	0.197816	0.149901	0.197816	0.149901
16.6	0.20424	0.156325	0.20424	0.156325
16.7	0.210818	0.162903	0.210818	0.162903
16.8	0.21755	0.169635	0.21755	0.169635
16.9	0.224436	0.176521	0.224436	0.176521
17	0.231475	0.18356	0.231475	0.18356
17.1	0.238667	0.190752	0.238667	0.190752
17.2	0.246011	0.198096	0.246011	0.198096
17.3	0.253506	0.205591	0.253506	0.205591
17.4	0.26115	0.213235	0.26115	0.213235
17.5	0.268941	0.221027	0.268941	0.221027
17.6	0.276878	0.228963	0.276878	0.228963
17.7	0.284958	0.237043	0.284958	0.237043
17.8	0.293178	0.245263	0.293178	0.245263
17.9	0.301535	0.25362	0.301535	0.25362
18	0.310026	0.262111	0.310026	0.262111
18.1	0.318646	0.270731	0.318646	0.270731
18.2	0.327393	0.279478	0.327393	0.279478
18.3	0.336261	0.288346	0.336261	0.288346
18.4	0.345247	0.297332	0.345247	0.297332
18.5	0.354344	0.306429	0.354344	0.306429
18.6	0.363547	0.315633	0.363547	0.315633
18.7	0.372852	0.324937	0.372852	0.324937
18.8	0.382252	0.334337	0.382252	0.334337
18.9	0.391741	0.343826	0.391741	0.343826
19	0.401312	0.353397	0.401312	0.353397
19.1	0.41096	0.363045	0.41096	0.363045
19.2	0.420676	0.372761	0.420676	0.372761
19.3	0.430454	0.382539	0.430454	0.382539
19.4	0.440286	0.392371	0.440286	0.392371
19.5	0.450166	0.402251	0.450166	0.402251
19.6	0.460085	0.41217	0.460085	0.41217
19.7	0.470036	0.422121	0.470036	0.422121
19.8	0.480011	0.432096	0.480011	0.432096
19.9	0.490001	0.442086	0.490001	0.442086
20	0.5	0.452085	0.5	0.452085
20.1	0.509999	0.462084	0.509999	0.462084
20.2	0.519989	0.472074	0.519989	0.472074
20.3	0.529964	0.482049	0.529964	0.482049
20.4	0.539915	0.492	0.539915	0.492
20.5	0.549834	0.501919	0.549834	0.501919
20.6	0.559714	0.511799	0.559714	0.511799
20.7	0.569546	0.521631	0.569546	0.521631
20.8	0.579324	0.531409	0.579324	0.531409
20.9	0.58904	0.541126	0.58904	0.541126
21	0.598688	0.550773	0.598688	0.550773
21.1	0.608259	0.560344	0.608259	0.560344
21.2	0.617748	0.569833	0.617748	0.569833
21.3	0.627148	0.579233	0.627148	0.579233
21.4	0.636453	0.588538	0.636453	0.588538
21.5	0.645656	0.597741	0.645656	0.597741
21.6	0.654753	0.606839	0.654753	0.606839
21.7	0.663739	0.615824	0.663739	0.615824
21.8	0.672607	0.624692	0.672607	0.624692
21.9	0.681354	0.633439	0.681354	0.633439
22	0.689974	0.64206	0.689974	0.64206
22.1	0.698465	0.65055	0.698465	0.65055
22.2	0.706822	0.658907	0.706822	0.658907
22.3	0.715042	0.667127	0.715042	0.667127
22.4	0.723122	0.675207	0.723122	0.675207
22.5	0.731059	0.683144	0.731059	0.683144
22.6	0.73885	0.690935	0.73885	0.690935
22.7	0.746494	0.698579	0.746494	0.698579
22.8	0.753989	0.706074	0.753989	0.706074
22.9	0.761333	0.713418	0.761333	0.713418
23	0.768525	0.72061	0.768525	0.72061
23.1	0.775564	0.727649	0.775564	0.727649
23.2	0.78245	0.734535	0.78245	0.734535
23.3	0.789182	0.741267	0.789182	0.741267
23.4	0.79576	0.747845	0.79576	0.747845
23.5	0.802184	0.754269	0.802184	0.754269
23.6	0.808455	0.76054	0.808455	0.76054
23.7	0.814573	0.766658	0.814573	0.766658
23.8	0.820538	0.772624	0.820538	0.772624
23.9	0.826353	0.778438	0.826353	0.778438
24	0.832018	0.787744	0.832018	0.787744
24.1	0.837535	0.797049	0.837535	0.797049
24.2	0.842905	0.806354	0.842905	0.806354
24.3	0.848129	0.81566	0.848129	0.81566
24.4	0.85321	0.824965	0.85321	0.824965
24.5	0.858149	0.83427	0.858149	0.83427
24.6	0.862949	0.843576	0.862949	0.843576
24.7	0.867611	0.852881	0.867611	0.852881
24.8	0.872138	0.862186	0.872138	0.862186
24.9	0.876533	0.871492	0.876533	0.871492
25	0.880797	0.880797	0.880797	0.880797
25.1	0.884933	0.884933	0.884933	0.884933
25.2	0.888944	0.888944	0.888944	0.888944
25.3	0.892832	0.892832	0.892832	0.892832
25.4	0.8966	0.8966	0.8966	0.8966
25.5	0.90025	0.90025	0.90025	0.90025
25.6	0.903784	0.903784	0.903784	0.903784
25.7	0.907207	0.907207	0.907207	0.907207
25.8	0.91052	0.91052	0.91052	0.91052
25.9	0.913726	0.913726	0.913726	0.913726
26	0.916827	0.916827	0.916827	0.916827
26.1	0.919827	0.919827	0.919827	0.919827
26.2	0.922728	0.922728	0.922728	0.922728
26.3	0.925532	0.925532	0.925532	0.925532
26.4	0.928242	0.928242	0.928242	0.928242
26.5	0.930862	0.930862	0.930862	0.930862
26.6	0.933392	0.933392	0.933392	0.933392
26.7	0.935836	0.935836	0.935836	0.935836
26.8	0.938197	0.938197	0.938197	0.938197
26.9	0.940476	0.940476	0.940476	0.940476
27	0.942676	0.942676	0.942676	0.942676
27.1	0.944799	0.944799	0.944799	0.944799
27.2	0.946849	0.946849	0.946849	0.946849
27.3	0.948826	0.948826	0.948826	0.948826
27.4	0.950734	0.950734	0.950734	0.950734
27.5	0.952574	0.952574	0.952574	0.952574
27.6	0.954349	0.954349	0.954349	0.954349
27.7	0.95606	0.95606	0.95606	0.95606
27.8	0.95771	0.95771	0.95771	0.95771
27.9	0.959301	0.959301	0.959301	0.959301
28	0.960834	0.960834	0.960834	0.960834
28.1	0.962312	0.962312	0.962312	0.962312
28.2	0.963736	0.963736	0.963736	0.963736
28.3	0.965109	0.965109	0.965109	0.965109
28.4	0.966431	0.966431	0.966431	0.966431
28.5	0.967705	0.967705	0.967705	0.967705
28.6	0.968932	0.968932	0.968932	0.968932
28.7	0.970113	0.970113	0.970113	0.970113
28.8	0.971252	0.971252	0.971252	0.971252
28.9	0.972348	0.972348	0.972348	0.972348
29	0.973403	0.973403	0.973403	0.973403
29.1	0.974419	0.974419	0.974419	0.974419
29.2	0.975398	0.975398	0.975398	0.975398
29.3	0.976339	0.976339	0.976339	0.976339
29.4	0.977246	0.977246	0.977246	0.977246
29.5	0.978119	0.978119	0.978119	0.978119
29.6	0.978959	0.978959	0.978959	0.978959
29.7	0.979767	0.979767	0.979767	0.979767
29.8	0.980545	0.980545	0.980545	0.980545
29.9	0.981293	0.981293	0.981293	0.981293
30	0.982014	0.982014	0.982014	0.982014
30.1	0.982707	0.982707	0.982707	0.982707
30.2	0.983374	0.983374	0.983374	0.983374
30.3	0.984015	0.984015	0.984015	0.984015
30.4	0.984632	0.984632	0.984632	0.984632
30.5	0.985226	0.985226	0.985226	0.985226
30.6	0.985797	0.985797	0.985797	0.985797
30.7	0.986346	0.986346	0.986346	0.986346
30.8	0.986875	0.986875	0.986875	0.986875
30.9	0.987383	0.987383	0.987383	0.987383
31	0.987872	0.987872	0.987872	0.987872
31.1	0.988342	0.988342	0.988342	0.988342
31.2	0.988794	0.988794	0.988794	0.988794
31.3	0.989228	0.989228	0.989228	0.989228
31.4	0.989646	0.989646	0.989646	0.989646
31.5	0.990048	0.990048	0.990048	0.990048
31.6	0.990435	0.990435	0.990435	0.990435
31.7	0.990806	0.990806	0.990806	0.990806
31.8	0.991164	0.991164	0.991164	0.991164
31.9	0.991507	0.991507	0.991507	0.991507
32	0.991837	0.991837	0.991837	0.991837
32.1	0.992155	0.992155	0.992155	0.992155
32.2	0.99246	0.99246	0.99246	0.99246
32.3	0.992754	0.992754	0.992754	0.992754
32.4	0.993036	0.993036	0.993036	0.993036
32.5	0.993307	0.993307	0.993307	0.993307
32.6	0.993568	0.993568	0.993568	0.993568
32.7	0.993819	0.993819	0.993819	0.993819
32.8	0.994059	0.994059	0.994059	0.994059
32.9	0.994291	0.994291	0.994291	0.994291
33	0.994514	0.994514	0.994514	0.994514
33.1	0.994728	0.994728	0.994728	0.994728
33.2	0.994933	0.994933	0.994933	0.994933
33.3	0.995131	0.995131	0.995131	0.995131
33.4	0.995321	0.995321	0.995321	0.995321
33.5	0.995504	0.995504	0.995504	0.995504
33.6	0.995679	0.995679	0.995679	0.995679
33.7	0.995848	0.995848	0.995848	0.995848
33.8	0.99601	0.99601	0.99601	0.99601
33.9	0.996166	0.996166	0.996166	0.996166
34	0.996316	0.996316	0.996316	0.996316
34.1	0.99646	0.99646	0.99646	0.99646
34.2	0.996598	0.996598	0.996598	0.996598
34.3	0.996731	0.996731	0.996731	0.996731
34.4	0.996859	0.996859	0.996859	0.996859
34.5	0.996982	0.996982	0.996982	0.996982
34.6	0.9971	0.9971	0.9971	0.9971
34.7	0.997213	0.997213	0.997213	0.997213
34.8	0.997322	0.997322	0.997322	0.997322
34.9	0.997427	0.997427	0.997427	0.997427
35	0.997527	0.997527	0.997527	0.997527
35.1	0.997624	0.997624	0.997624	0.997624
35.2	0.997717	0.997717	0.997717	0.997717
35.3	0.997806	0.997806	0.997806	0.997806
35.4	0.997892	0.997892	0.997892	0.997892
35.5	0.997975	0.997975	0.997975	0.997975
35.6	0.998054	0.998054	0.998054	0.998054
35.7	0.99813	0.99813	0.99813	0.99813
35.8	0.998203	0.998203	0.998203	0.998203
35.9	0.998274	0.998274	0.998274	0.998274
36	0.998341	0.998341	0.998341	0.998341
36.1	0.998406	0.998406	0.998406	0.998406
36.2	0.998469	0.998469	0.998469	0.998469
36.3	0.998528	0.998528	0.998528	0.998528
36.4	0.998586	0.998586	0.998586	0.998586
36.5	0.998641	0.998641	0.998641	0.998641
36.6	0.998695	0.998695	0.998695	0.998695
36.7	0.998746	0.998746	0.998746	0.998746
36.8	0.998795	0.998795	0.998795	0.998795
36.9	0.998842	0.998842	0.998842	0.998842
37	0.998887	0.998887	0.998887	0.998887
37.1	0.998931	0.998931	0.998931	0.998931
37.2	0.998973	0.998973	0.998973	0.998973
37.3	0.999013	0.999013	0.999013	0.999013
37.4	0.999052	0.999052	0.999052	0.999052
37.5	0.999089	0.999089	0.999089	0.999089
37.6	0.999125	0.999125	0.999125	0.999125
37.7	0.999159	0.999159	0.999159	0.999159
37.8	0.999192	0.999192	0.999192	0.999192
37.9	0.999224	0.999224	0.999224	0.999224
38	0.999254	0.999254	0.999254	0.999254
38.1	0.999283	0.999283	0.999283	0.999283
38.2	0.999311	0.999311	0.999311	0.999311
38.3	0.999338	0.999338	0.999338	0.999338
38.4	0.999364	0.999364	0.999364	0.999364
38.5	0.999389	0.999389	0.999389	0.999389
38.6	0.999413	0.999413	0.999413	0.999413
38.7	0.999436	0.999436	0.999436	0.999436
38.8	0.999458	0.999458	0.999458	0.999458
38.9	0.999479	0.999479	0.999479	0.999479
39	0.9995	0.9995	0.9995	0.9995
39.1	0.999519	0.999519	0.999519	0.999519
39.2	0.999538	0.999538	0.999538	0.999538
39.3	0.999556	0.999556	0.999556	0.999556
39.4	0.999574	0.999574	0.999574	0.999574
39.5	0.99959	0.99959	0.99959	0.99959
39.6	0.999606	0.999606	0.999606	0.999606
39.7	0.999622	0.999622	0.999622	0.999622
39.8	0.999637	0.999637	0.999637	0.999637
39.9	0.999651	0.999651	0.999651	0.999651

## Sheet: Figure 3
Panel A
	OR	Lower	Upper	Factor
NCV(One-month lag)	-0.01025	-0.01282	-0.007675	One month lag
NCV(Two-month lag)	-0.003667	-0.005735	-0.001599	Two months lag
FHV(One-month lag)	-0.001613	-0.005717	0.002492	One month lag
FHV(Two-month lag)	-0.003499	-0.007803	0.0008043	Two months lag
Northern(One-month lag)	-0.01413	-0.02076	-0.007495	One month lag
Northern(Two-month lag)	-0.01094	-0.01764	-0.004231	Two months lag
Southern(One-month lag)	-0.0096095	-0.0124	-0.006818	One month lag
Southern(Two-month lag)	-0.0082928	-0.01095	-0.0056376	Two months lag
Low per_GDP(One-month lag)	-0.01436	-0.01994	-0.008785	One month lag
Low per_GDP(Two-month lag)	-0.01605	-0.02087	-0.01123	Two months lag
High per_GDP(One-month lag)	-0.00944	-0.01234	-0.006537	One month lag
Hign per_GDP(Two-month lag)	-0.006579	-0.009286	-0.003871	Two months lag
Panel B
Varnames	OR	Lower	Upper	Factor
NCV(One-month lag)	-0.0001855	-0.0003692	-1.8e-06	One month lag
NCV(Two-month lag)	4.8e-06	-8.1e-05	9.06e-05	Two months lag
FHV(One-month lag)	-3.36e-05	-0.0002561	0.0001889	One month lag
FHV(Two-month lag)	-8.51e-05	-0.0003257	0.0001554	Two months lag
Northern(One-month lag)	-0.0005506	-0.0007501	-0.0003511	One month lag
Northern(Two-month lag)	-0.0002987	-0.0004855	-0.0001119	Two months lag
Southern(One-month lag)	-3.74e-05	-0.0002775	0.0002026	One month lag
Southern(Two-month lag)	-0.0001399	-0.0003175	3.77e-05	Two months lag
Low per_GDP(One-month lag)	-0.000428	-0.0006156	-0.0002404	One month lag
Low per_GDP(Two-month lag)	-0.0003023	-0.0005091	-9.54e-05	Two months lag
High per_GDP(One-month lag)	-6.42e-05	-0.0003425	0.000214	One month lag
Hign per_GDP(Two-month lag)	-0.00011	-0.0002863	6.63e-05	Two months lag

## Sheet: Figure S2
Type	N
Residential areas only	1163884
Industrial areas only	32728
Both	517413

## Sheet: Figure S3
Type	Vehicle name	Frequency
FHV	000fac2a06f444905b68abdbbed4bd3f	8
FHV	001e7caf26fff9af3f64c914636b65b9	8.625
FHV	00216e36c1be24663d497226eed34873	11.4
FHV	004d1a1f5b512f2f0cca298c96352899	6
FHV	00597f360d7d4369435e50ab1cf47565	2
FHV	00b05c1c0207dd1189f5305fee7db949	9.875
FHV	00c178299fd2ae24727bbe5f6916508d	14.7179
FHV	00fac274a976bda0f329830c527185ef	5.5
FHV	00ff3a6f10dcad5dce0374621d7e7edf	18.5625
FHV	0112f1b929c55fa09be094200403bc61	20.7778
FHV	0113a15eae6ef4e7c253271cd6a2e1fc	9.1875
FHV	014954209f967d30587f22b4e1c46614	11.7778
FHV	0181e33554f51b62e209a403164d3c92	3.625
FHV	019b47cc0bb44f06e122e99a8da2b15a	25.625
FHV	01c7c8ebd8b208c5202056d0c0cd887a	13.9231
FHV	01cd426a3b4c3e551c4b16405bdbe407	1.5
FHV	01df2d693d268542d8b1813f0be73042	11.925
FHV	021441d8de49cc9778dbd4df115ba833	9.25
FHV	0280542b9ce748940c28064358361d31	13.7778
FHV	02e28af57ab4ad0babf53ead02e7a30f	23.1111
FHV	032f104e678bd7c91a7f4fb2b1826849	5.86207
FHV	037bc76b6bb46c4921508d2a46487da0	5.8
FHV	037c4217a6987f913caf66f2f6c1db4d	20
FHV	0399e4bdceaa06701430aacf281bc4b0	3
FHV	0437cbc42c9c3ec2dc9d4a82afd25162	4
FHV	043a88a9b9addfda5e1c8c6f25f97505	3.78571
FHV	043fe1b8d0d3db1e59177636e8824b5a	7.92593
FHV	048ee4dc63603af313d22d76e12f3b9e	22.8462
FHV	0496b1fde192300c559137cb544db46a	1.5
FHV	04a2d6c4f9bcc548b573723180195ebe	20.087
FHV	04c5f910877217d83613dca60d667d27	12.5
FHV	04f74fd2b245548eefb0cc0b557e2085	7.72727
FHV	04ff59289987dfd2e88fb4bd858f2d43	13.64
FHV	0511b3befa1f03888be6ce45811ec90b	20.96
FHV	0542a2db02e2070caa5560f039c6aa18	6.41667
FHV	055f52e4c9df7c104af3266f21062a5f	17.3333
FHV	056bdd74929be8fd5c70c8ef096e0009	2
FHV	05cd5238ecaefd4b48c0fc0ef1c29c9c	8.85
FHV	060b9802c21114d85fa3829a9cdcdb77	26.8
FHV	063451b0cb9703e13e739a0c002ee4f6	4.5
FHV	06a8cb57f95e703fb83dba78917dfbea	10.3929
FHV	06aa62036e7273b550f51ef32f458412	4.61905
FHV	06c52a10107bed6ab56f5f0db1014e50	7.55556
FHV	07325e82496396ada00bd9d4fd6538ae	4.11111
FHV	0732a66cae2ec27ea44bf6a9cedcadd9	11.75
FHV	0740d3654482ecdf914ed75ea1274534	6.3125
FHV	0757ec0b3c3cde4934d91d9949da21e3	7.14286
FHV	076ccbae88f6e7d902bde3a4c83542a6	1.5
FHV	077326df233e939a20a5e2e8e6469e7f	6.11538
FHV	07735b086fd1e80904ae6e3993253d74	5.33333
FHV	07772311ad5ba4fb08fe83af0985adf3	5.6
FHV	077eacdfe5cf6ebea26e49b89468af4b	8.37931
FHV	078a846696dc86f7a83afb6fb34d0ca5	23.3
FHV	07bfebcebbd50d303dc8353a78ec911e	9
FHV	07c886fe0584d4bb142f0cf95cd84caa	7.71429
FHV	085fae31cafc1097194b9879b45e0c51	9.34615
FHV	0885778854fff5c0fed3cc1731507b8a	15.375
FHV	08ebd6115bf1dae6ddcb08b8557520fd	18.1875
FHV	08f40ab8b4b36930d537f8873ad3f53c	6.39286
FHV	08f97637f4e3e77fef86d89e9f18140f	22.25
FHV	092c8f885dad3a7b12fdad296202ea13	7.92593
FHV	09aaa254e416c223d0c7b3a3f8fb9181	16.75
FHV	09fffdc94b31e780f0c84c06c1ee6d6a	15.4286
FHV	0a03598ea1c3892e8413bd4f59c652e1	5.44444
FHV	0a24dcb521af149379727d43b6f73b82	2.57143
FHV	0a2b2b97e3911cb69ef48c848ad7a095	8.82857
FHV	0abb39e776a35a54ed44cd51f5b7a07b	7.3
FHV	0adbc48aa4fb527a9a298045551fe99f	18.375
FHV	0ae8b8989e3c37ce0055468a434c8210	9
FHV	0b2b5bc6c5042eb291ef070af7c5f004	4.70588
FHV	0b6bbfee8996dc0d3c29af12b79595c9	5.4
FHV	0b99eda4f54fe357129e790738ec86ac	1
FHV	0bac07756a8f2a6fc2bc926b8add9c78	51.6875
FHV	0bcd4762447ec17dd47a85aba48ced79	16.075
FHV	0c04a8f358ca2e05c1045e921df33f56	16.1333
FHV	0c08ab1e458fddaa363faeaa1fba2817	3.25
FHV	0c0d556a994fd9c40d2d6bc8eb29d863	12.9167
FHV	0c1a65d879c9e26e57824e9ed9ba9ee9	3.66667
FHV	0c33e2d44b18bbf759a36b5237fdca13	7.2963
FHV	0c3bab455b06bf23b82ad252a5cce56d	4.75
FHV	0c485e2f4bfe0afa752cfe673eccd8a0	20.1333
FHV	0c82df4c5b26844264d8f2235bb713b4	19.8462
FHV	0c892cc6e4d64317cddf5ab466dcd8d0	11.8
FHV	0ca92ea996c13a884b6d184a23ed9c46	5.2
FHV	0ca93c33f3d78f13d9a0a473a46abfe4	1
FHV	0cb021b33b8e3355abc9dd1513affae6	12.2
FHV	0cc1f46cdfa269e7a4d4a4a7af6e7e73	10.4
FHV	0ccf6454a9b09bc4c0d9e7da4ae48766	14.6875
FHV	0cd5143edf00d4c63ce69c28d425a2e9	11.3
FHV	0cd5790665ab2a5596f72ef991fed117	11.0385
FHV	0cda4219298e57714e608769fdb63073	15.4
FHV	0d0601253eb98e4dcd3d67d8484f905f	16.025
FHV	0d2c415ffbb4d528c8d1025963ff078d	2
FHV	0d4a0506a1c7818119ef2ca661a03233	7.625
FHV	0d534199664f35db7cc105b017e5d102	17.5
FHV	0d60a51b5069887499bf74265d05c9f9	6.72727
FHV	0d6313841004d8831a3f81dffd9456fd	13.88
FHV	0d6c0db194874005775f2485b8a86af3	3.75
FHV	0dd7c7583ad6b63bbff14e0231a8d96c	3.6
FHV	0ddee37e02bc0e39907d3db99ac2a771	5.25
FHV	0de1126b1ce4e09c94361bfb8165ad59	26.9167
FHV	0de19589709cf4136bfb0d0b6038f20b	19.5625
FHV	0df6bf876e07cf5aeb07b60ad7e75a40	2.27273
FHV	0e006923a52dd8a451d49313a2c047ac	5.54545
FHV	0e630afe40ffc0e9b05b5b618433d3bd	20.375
FHV	0f3f186488e55b5aed74841e16b26ae5	1
FHV	0f5a9ee8c7711cf77eac7db8dd13e480	12.1429
FHV	0faf5e1d5e2a64a3c0833de5f6d878e5	3.375
FHV	0fbe0bcb497d7002e78c72dfc52a9e66	12.1579
FHV	100f0b14a04ff407d34d70ed780255c0	8.32432
FHV	10217102c5c02b49e539bf6bd0ec04c2	7
FHV	106003367ea047cd0a64da37837d3524	16.4
FHV	10613addbe66c9cf707f22edacf38a6c	5.15385
FHV	1063c9beb2d6716dcffce32ac79e83cc	13.9412
FHV	1072f226690a543aa114e07b0a8f0836	11.5938
FHV	10a6c4c48163bad89ddbaa6df0bd2d6c	10.1111
FHV	10b2ec120c4efaa15ae0a4cb3bdba50c	8.08333
FHV	10db9940d1fd3952df95524fc0427504	18.375
FHV	1118a010842daa1c22cb7eb5a23eea90	3.28571
FHV	112c437a8f9c16bfa24d58478ee07aba	4.875
FHV	1160044a99365fa4ae6ef9a61f556fcf	25.2308
FHV	118e4916abe58d3c6ce57ddcbc165f22	48.5
FHV	119b12e22032c56491e9ef5afc16a03c	28.0417
FHV	121aad012238a9383a9579916c952ea9	11.4
FHV	122c17d76c9360467a48406d3e99aca0	13.8571
FHV	1230eecf1b2e9abb169f0401edbb3ebf	4
FHV	1231e308466293cea267e0306ea63764	3.66667
FHV	123973d632cfe8f7c2d0b12f322f8056	1
FHV	124512e9cb74cb3174e596abb1664250	8
FHV	127641bc578dc097d3beed32c4deb66a	3.73333
FHV	12a672234ae9e1ecc308630963f6c3d9	16.24
FHV	12ae9a5983b37117112b75b5fa7b6668	12.7
FHV	1311ae0e47fe0e9eca809364f4349a34	7.66667
FHV	134a12f17c2d98ba67a23d7f8ead8838	5
FHV	13755b82ca3a57fb77aa6679c65f2284	8
FHV	13a1fdaa6249a0f4a20887dc5f5910dd	4.66667
FHV	13bb3e1eba3d4fddd69502e78115ac97	11.9688
FHV	13c7e62c6b4eba848582be288515e226	10.4
FHV	142811a525349d9aa86fb0c18de563ba	3.11111
FHV	146c032c51fa8dbf6d1922f80061342a	9.6
FHV	1484506de765f126cd0018ef2bb25e97	5.13043
FHV	14ec695d3147f88efc57af8f21a7dc61	12.6
FHV	150225c2de5a5516ee96e871c6d3ad60	23.1875
FHV	1521c043293b50884c2925abf2452657	10.2222
FHV	1558abcaf00f82656ff6293b4963ba24	12.3333
FHV	15c407cba858f0b816d2b88b10ea0ec2	14.025
FHV	15da298b21a1cb2d3d9fc9e2e370b08c	5.29412
FHV	15e74ec7832f148c1b294196ed3de9f4	12.5556
FHV	15ff1e61f4ec02d7f921fbc64e180fdf	17.3333
FHV	16792000ffc95611677763b49972550a	9.73529
FHV	1694ddf92fe9e9d8a0f070270e8c2715	21.2727
FHV	169d573a5685c56ef50e901852de823c	20.6
FHV	16e0ea7a930a741ea2351ea4b8b8d120	19.6875
FHV	16e8c200809cf03ccb37ffd383fa78a7	5.08
FHV	172fdd3ba3489880db95bbd08c4461d7	9
FHV	177c18f00be78b46bb9e1a7f762d791f	7.66667
FHV	18165b1f69629af2d3f28856a3246bfe	11.9189
FHV	1826522632f1ac484a80334c9dff1b3b	13.0357
FHV	1831d7b6f191e8cbe54a90070db7ed40	7.66667
FHV	183600384da6444c5c4ba4b26e770a89	8.33333
FHV	1865d2eca6d2fcb370506f4c3e3b1633	19.1429
FHV	186dabf2bbf8a42236e39f7827778d1d	51.875
FHV	18a318b0efb56294c14dccfb319088fa	23.7143
FHV	18e569b13d362984711e89e2fbf26e4f	4.35714
FHV	18e795f33b54ee28427495a94ee66a66	6.66667
FHV	19175f2122cdc77488dd6a13ef9afc23	6.57895
FHV	1935a677d380f3869725a6da5faf9823	8.22857
FHV	1958aab3c3aed44d86111cfafc241ef3	23.3333
FHV	198dabd5b4d67c159199a6501e2ce2f7	13.1111
FHV	19de388511231d0f3903045efd85602e	2.6
FHV	19f4bf043d3ff017fa68b26694621395	13.4
FHV	1a03a9d21000d82b033d7eec3ab85313	20.3
FHV	1a8e0c672172a04bb0e307234550dd4c	12.475
FHV	1a96222f352b73c55822761f59544ddc	6.83333
FHV	1a9b0d5e86983bd981578456a2a5a1f8	4.875
FHV	1a9e19efe82acbd6a92bada2c445c7b6	13.425
FHV	1b00c22ca03ac745901d75cc72def673	2
FHV	1b1fe5725722116bea90653b2834706e	22.025
FHV	1b3ebc743c9ff211029c454ea04e918a	6.6
FHV	1b50c9f7694ea2a09a8010f1763b907a	19.6364
FHV	1b7699394425aa2c720ea51fe7ba94e9	25.6667
FHV	1bc8c14881b24257303e94798909aeaf	11.6364
FHV	1c1123a53150c8cc41a3a4f2abc59595	20.08
FHV	1c4292f69759ec1c59e8178f42932c29	13.5
FHV	1c4bc8c73de2486bee9c89739eecf26a	5.41667
FHV	1c6b1ddafec2be6b9d86ccadcc0bc3f2	13.1875
FHV	1c80c8ac022eb701767f34270a79257e	4.71429
FHV	1c830aace160330ed9a4389e515e37a1	8.75
FHV	1c94f264af2f4828cc26666da0f8f883	8.125
FHV	1c96bcea9fc461e269966c699a2165b1	29.3125
FHV	1ca163b8877101356c55635218e37f85	54.2
FHV	1ccc1367067d0af66ef94b1d2bfc4415	5
FHV	1cd3938dbaf24504e98f372cae4af069	7.61538
FHV	1d38a863f12e3cd2f204ea0bfcb6bf6c	1
FHV	1d4b8cff3794eb898743deb3e7c6e290	3.42857
FHV	1d5a01977e80e50d1682f6ffb4a4452c	27.75
FHV	1d605863e782fb326ad4c2d07a7738b7	10.625
FHV	1d7e518f18863522c1ccb46b3efeaaae	7.6
FHV	1dcc5914281a37f0d4ba8b660fe8605b	40.4231
FHV	1de0dc4bf11be7dc1a770b313a0ad958	10.875
FHV	1e005e2bec2fb58a0f95695111b1335c	10.1
FHV	1e5f9b2a4885bc652ffc322d6b6a9edc	5.45
FHV	1e747cb525f2868631a3e21f4f112222	20.1875
FHV	1eaf2f4935f996859b6d4a908f13c9ca	10.825
FHV	1eb3c4affe9eabf56ba33869660bd976	8
FHV	1ebbdca07a1e81387acddf08dd0ea9c6	6.4375
FHV	1ec0cfcf83ac3a32f8b266af5d3fe201	20.625
FHV	1ee0b2d3358b97caf60b4379c6b112f1	11.875
FHV	1ef07691144e0ed9f315f4243eecbc21	17.3
FHV	1f36719f624556215a010a089e689a3a	19.3333
FHV	1f93642ffb93c9660b84e98ebd4ee1f9	7.15385
FHV	1fa855898b811dcbff5e6a231b76d670	12.4167
FHV	1fc56e34be681f7d2a9440e489757983	19.375
FHV	2025ef4b43f8cd58d04572337493def4	13.325
FHV	2052050cdd3740057553cf132a2a5986	3.2
FHV	205ac4f9a53befc87d3d3fc9fef08de9	6.6
FHV	20b1636f829f8da179cc1383fe0c3e35	17.4
FHV	20bd870e730a0ad904c5f8f47fd66240	25.1875
FHV	20e6e2d416c1b3094ba9dd4fa911d338	6.59259
FHV	20f396f6ef14e50cd4ce6a2baa014f63	4.94737
FHV	20f41af1f03b186676dc035300b7d47c	13.5238
FHV	20f93c41f0440749237b6a194d9be7a4	10.52
FHV	21593eed08c9a5146ce5ba1203dd268c	6.5
FHV	2161bdf21bb2a2161ce4cb94137bf8ce	4.125
FHV	219273f5feec9ae4483e1566fcb7dc9c	22.9375
FHV	21b8edc3bcc83a7d7bced0fd6b6dd7b8	7.77778
FHV	21c0863ead61f257738b13d54f0ca832	27.92
FHV	21cbaf9c3b3a366acc52e11f5b0897a7	15.7568
FHV	222c0cf12310bb78cee3a983eff3bc4c	22.5625
FHV	22561f634a6d8a8badccf95f02850f43	10
FHV	2269c23bd484d24f4bf029b4b910504e	8.8
FHV	22bd6d7d7e1f0aaa8ed8d112bd6882db	11.7037
FHV	22bdaa5bfc05e15325113e0a0788baeb	3.5
FHV	22ca571659215bed476b47099f2505f8	38.9333
FHV	233f4167ef54d6246323ed16577cb915	23.125
FHV	23881d0ca6f8266fbdce40e3f3ae8b17	6.40909
FHV	23bbaadebede0486afe9ed474c726c4a	1.5
FHV	23cf3c43b04381de3e70a65f61ecb06e	10.4516
FHV	23d1d27ad274c5b76f65c240bf85b73a	12
FHV	23eac317d6b6ad8b61eb0b6023fd46a5	4.83333
FHV	24090a2570ec4f43fa4b84db5021b3c5	6.86364
FHV	2438d4f030aa2d72cc68482b4f9f3ba3	14.125
FHV	2468bc2f91641de9d22cc04bc77721a3	14.641
FHV	248e7973636cda25c001380caa98d26b	16.125
FHV	24a222136683a77b363c24f17e1dc572	1.5
FHV	24ca03f8fd1890bba063ec96b78a035a	6.08333
FHV	24d78db762e9caf6f1b097ea57f8b4cc	1
FHV	24df408593b81bf99d7e88dd0db436ec	6.18519
FHV	254cb15421a73b5dfba02f2f091a0062	18.75
FHV	2556dfdde0277b997a032f782326af06	1
FHV	256d2b1edb4ea0224c5161360bc12628	3.38462
FHV	2585161e180ed80d2adfe218b4d7ad98	1.57143
FHV	25c1dae096e10038861789c7cc96c9f2	11.8125
FHV	2636e1865315c4784be20f97386abebf	23.6429
FHV	268cc0fb7e5107373eb4ba48a998dbb0	8.94118
FHV	26b1a2741ecc9e6dd1a0cf889fd8eb18	5.36667
FHV	26c2e054702ac4eae7e98c7bb28d6974	11.9
FHV	26cdb74ad6771705e7ede33fe853bb01	19.875
FHV	27259d79ce8be9d8ca9988e732627f7d	19.8462
FHV	27bb4456e52b3980770e13978d5e28d5	13.4444
FHV	27bf6c688558bce1c3ba06cdb91721ef	14.1081
FHV	27e33c53742c5f89cbab020206135f4d	18.8571
FHV	27e439c0711ef84710e9ebbdd9bc32e2	15.7
FHV	2837f8a5edbccd26121579cea7105c0e	12.5588
FHV	2847b2167cef750c4871d78403aa029e	2.8
FHV	286a70ace0986252411e658f9ecc3ed7	21.1667
FHV	2881ffa44be8d21a98552c8bdfde1538	6
FHV	28a7736021c8a8bd4c1d9473a7141f01	16.1429
FHV	28a8a8749c194cb9b66f633dfd032904	10
FHV	28b2b904abcb75191810ee959929c855	6.17241
FHV	28c1dc943120142031dde5712bc01194	15.1667
FHV	28c4396b081965f1949abe2ecde9781f	10.4615
FHV	28c978813972264ddc56a3bd53a6e96b	9.2
FHV	28e48564933fd942c7fbfd016c842ba2	19.625
FHV	292e47b14c2aba3d330e5e0ac9c47ce6	53.0667
FHV	293eae60f94abab3fa2ba23e3311d390	6.625
FHV	29534facea700c966a7f6ccfbf60513f	7.83333
FHV	2966e5d9beccb43776097d31df782517	12.8261
FHV	29687ed1b831dc54c06445ac85d11f42	49.6875
FHV	2988cac8da19df790e0f7d90ffca1379	10.7
FHV	2a17bc64656ea4ad8010d91923ac87d0	13.2222
FHV	2a69be2d98508512afde5430413f4006	19.3125
FHV	2a76bc1834ca07a13ac8707e53f8765c	40.7917
FHV	2a7fe8f529c05f628dc5c79cf7fe9889	12.9459
FHV	2aa4fe9ca9e06414310b47ea977fdf30	18.625
FHV	2abb687f50de961a18034bdb89090eb7	19.6875
FHV	2ada161420f610339d442f917b88df55	4.5
FHV	2adab86ce481ee787554037017eb749f	19.625
FHV	2b72235d8383f960475fc39982c51c1c	1
FHV	2b9ec9b8132aabb61357974f322a54a5	21.1429
FHV	2ba84d4e82acc97ae007ec1e64482ff5	18.75
FHV	2bb112885e087f674bbed00862b2ded3	18.75
FHV	2bbb914b66fbf818c868c4b20ac7128d	2.42857
FHV	2bd1845fbfc86019c3f999c4d783d387	14
FHV	2c176e1dcbb0407191bc7dd8ae683674	5.66667
FHV	2c70e22c61b1d0ed38c8d070b6d1e2a0	8.29032
FHV	2c798ca0dc2856b3a5a6161a9b856d30	7.35714
FHV	2cae709d7925bb0a9c5ec9eb78c306b2	7.27778
FHV	2caee4aee48259cdf5673c10454ad4f3	7.38235
FHV	2cb83d799670237a004d4872c1796090	14.5
FHV	2cd331c988a37b37d846a0f8eb1c98c7	16.5
FHV	2d095dcabf65126e960c4140ba18f3c1	9.75
FHV	2d1970db069d0847d5c333bc44805f65	5
FHV	2d1d411ebf87809934c1ec8ffcc53a1e	7.51852
FHV	2d6be8715bb5ba9a173441ce148e0c5d	12.625
FHV	2daef57d82bf3715c3c7a52fbd8006fc	9.26471
FHV	2def62e54080ff2acbc831c12a545c3c	6.33333
FHV	2e639399bad71545e75becbf6118ef5e	4.55556
FHV	2e75aeb5158a1ba635e10baa5c5232f8	8.25
FHV	2ed06c1083207ab7ff2f50b48738770b	5.83333
FHV	2ed8ce6d443a46791df134a8252a368e	6.41667
FHV	2edf82a5530cb1b87f7113fbdd1e9cf6	42.5556
FHV	2eeaddf1c1d1bd0c73b57b2af886fb89	11.7778
FHV	2f3ebd73919a4a0fa15268b3a6d3f4ec	19.5
FHV	2f901e04cfd99cb97f55087fc2ab3c0e	9.42857
FHV	2fbf71453a740c8d75358a0c157c7a0f	23.5
FHV	2fc651d942950f6d9e11eb12fc5e36c5	19.0625
FHV	3004270e2cf592db946e5572a1045790	25.5161
FHV	303df3a3cc97b7c8af3d8ed47f0c9eaf	13.5556
FHV	3062a8843a3dfb79fb2eed98f4f5add5	14.8
FHV	307c0e55c6658c55f4b8a0bcf7b7c43b	9.24
FHV	30a1445dce131f33accdbc392a38db54	13.275
FHV	30a9af2039a888a7c75b65148b469360	21.8571
FHV	30b95b95337c63c443b5d616cb137683	3.8
FHV	30b9efa67ff3f803ec976c1848b21637	11.6944
FHV	30c0699d8de6450190d868ee8d7fb48d	6.375
FHV	30eea7eb37625733eb69ed9ac9bbea5b	13.8333
FHV	30fa15f3b3a3d91656202540974e2f04	37.375
FHV	3157c9a51c766e96461e9a2fac8ba76d	32.8889
FHV	31b137e7f3ce4ee79874716859238b56	7.75
FHV	31b14fdc143baadd0848eff02c11cb82	23.2
FHV	31dd4586ff3d9e0c45ee6be5712a718e	3.5
FHV	31fa30bb879690d175ae9edb9d3b9814	28.8
FHV	320f3b08791b2aa26deab6c98276937f	13.84
FHV	3254964046b784efc1f1b37ab0523ad8	16.75
FHV	3254a5822e60d03e2bd2c1e74755a39b	3.69231
FHV	3296cf5a6d0c7d63cc69127d5edd760b	6.75
FHV	32ad71c66c82b5af2284facccda21ed8	28.9167
FHV	32ef6210ae86d131468837288ba712b9	5.58333
FHV	3317b0945b4e02cf4c417a70c1cce023	18.92
FHV	333b3635c5c54ffbe46fe851e6ee25e5	6.04167
FHV	333b86d7ba0ea0f2e7373879be3adef9	9.25
FHV	33a11805bf5f72d900765a52dfff88cf	15.3333
FHV	33a13825b4df3ca7cc50c7a1d6a5d29c	6.16667
FHV	33e32398b476ed9fed496e20c05c5bcc	8
FHV	341d7a58fceb6ae93d7c4e6495530836	16.4667
FHV	341eca2e87149c49e49aa42565f8002f	8.55172
FHV	3423958325557385441ef0e850a51954	4.5
FHV	3437e09e02234c6d407977f2ecdd46bf	14.4103
FHV	344855f1ef1459ffa934a5300cb9beb5	33.5217
FHV	344d0f6982eae6c8419266e14fe8c73d	42.4375
FHV	3473ec6420c82465cde23d41e3ed3379	2.5
FHV	347f933c5f72cb9b5c0479a50e79ee76	20.4444
FHV	35026ffb6b80ecabf5f1ae6f3d072ec1	7.72727
FHV	3520b7d14351c6067adb9cb82dd02190	5.4
FHV	35349a5dccf56aa554fb501da80835de	9.25
FHV	3536af7323950d7b4fca5718628ae4fd	5.69231
FHV	3539965c7b6a5ac5666d4579de9279e6	14.2
FHV	355821946cb74b161816176b17cb7a72	5.25
FHV	359a7670ccd68ac4b8df07236ac01558	6.33333
FHV	35b031c7e0384ef9a48c5371836044fd	12.1622
FHV	35bc558340344897bee8bdcc0597d1ae	50.2222
FHV	35c093ebefc628ddb294bba8549ee270	11.9487
FHV	35c72e5cf5a3cc4a282b58c1b34d567f	19.4444
FHV	35dbfbecf0959de7c4a58a1f5fc5ccd3	14.85
FHV	35ecd55e06ffb14393eae9c077df7593	17.3
FHV	36149959bded113622129692e13d7c8d	15.25
FHV	36274d26539ca83a359edd90522382b9	5.91667
FHV	36b2570b3c95d33cb235217f641e6369	15.4167
FHV	36e1c543eb041fa6e1c1eba7db26f65d	25.75
FHV	3719ec56c2a115e7ae75c73095cafbe5	1.5
FHV	373b47413fdca8ccc66087447dc36e09	13.28
FHV	37c0da4c30107479dddd2b9a1d96ba06	26.5
FHV	37c594ae43c7379d629eb7a27ed581b9	12.6
FHV	37d0e7103bca19fca18a65502de4da2f	10.1154
FHV	3809efa9e7c4291861c7f6bd1773287a	12.8
FHV	3826cb7d6b36b5db5099bced67751b7b	15.92
FHV	38b1b045bf4636cc77169756f9279bd4	18
FHV	38d01c04637246f32319e752c365b758	14.2
FHV	390cb38dc44627ec9150ab3b5dfe89aa	15.475
FHV	3935eb233ff52c3b27256ab72e8854f0	7.44444
FHV	3959f7acf8992752ed05c2826979f36c	4
FHV	398d8362623e5d3772229c813959029b	8.14286
FHV	3990ea437aaabf044a3919a9146a27f8	17.2609
FHV	39bb682bf804cddffae36d2852a72c38	17.5
FHV	39c3d69715bc02c5381228adf01edeea	4.28571
FHV	3a13af6dc2867487bed80985362ec499	1
FHV	3a37f66eb71c8b262206b9f87b0026cd	7
FHV	3af00c8919da66d4b7ce3ab10c938371	10.6364
FHV	3b2a2529651783428798dc5dc819c6de	54.3125
FHV	3bca78b9743c5f13786372f1d1924e63	10.9459
FHV	3be0e20dbb3a85d63ccdef165337361a	12.7778
FHV	3bf97f841a6c85c18cacb88ac32a2db1	11.7647
FHV	3c0efccf0e96ee5f458cc327c8941bbf	11
FHV	3c11032f54ab6c86c950352097121c71	23.125
FHV	3c3b166d902e4239112df74720e9b3f4	7.32353
FHV	3c47d21f28057aff634fb05ecb6c886d	8.875
FHV	3c534c16d8c47168bca3cb51b9465a60	12
FHV	3c5dc0340deb409e7f23b9b0e3f99e6c	2.57143
FHV	3c83a09ec7e70cb0314aceedc17da51a	42.125
FHV	3c8ae4fd7e961626554c48b3bf3c7af0	16.8333
FHV	3cf7267a51fe315d9d619faffb85f7a6	5.05556
FHV	3d046ffbaa4deef4b0c3a22c3b15365c	15.0526
FHV	3d3ddcdfc3261c59be74bdafc0f97a5a	12.375
FHV	3d4ee745eb54f24a24d12627e3961b89	7.8
FHV	3d52311f83c5c1b94636bb1c776e2f64	8.23077
FHV	3d551d430af2abc46158152903aa218d	12.5
FHV	3d9476d0eb6cd0dab781c05cb907da64	15.5938
FHV	3e10341e155ce277d429bd8917866a10	23
FHV	3e1bb349cb30dd27c51164515fcc38f4	6
FHV	3e2ca588eadddcf3938a42896659edf9	10.3333
FHV	3e34993d49bf90c1c1a5b61107857fd8	48.1818
FHV	3e3f793e717a0485f4b2f99f45205a5d	16.5
FHV	3e68ffb82f1b9c13d48fea772f39d4db	4.85714
FHV	3e8a6d3cbea5939b783f718d8bfe3125	27.5833
FHV	3e99590c43bdfaa92bd317d584a4e073	5.63636
FHV	3ed2e6d81dd1dca247d1346a6950fb43	4.9
FHV	3edec22c9e8b1255df05889ca632a041	12.4
FHV	3f3e95c78cd848b2200c22ad672b913e	4.5
FHV	3f4bd4efcd76a189a8c8460effec0948	13.7143
FHV	3f6d2d6cf9947293793f0f40337b7443	11.6875
FHV	3f8909932178486c62d4031a1c280938	48.9
FHV	3fc03ca9835883ffff76af2c44ee64cd	45.75
FHV	3fdce0d29b150715961f37df6ff6a6aa	10.8065
FHV	400a682842952d06341071f01c553a53	8.175
FHV	40113637fab1bfbaee9df67066d6ee8c	9.11111
FHV	40351fe4e692872ecddd6e6ac3f4bf92	12.1333
FHV	40841adedcc05876fbf71240ac6a8e8f	1
FHV	40bbb083cea627b53f7e0e220c2ea5ed	27.6923
FHV	40d19842afe9b883f2ae20bbd8070b54	38.0667
FHV	412320e71b6637ab77a05b695c1bb036	1
FHV	413ccdc5899445f325f254560da07507	13.1562
FHV	414e2be2c731f7c773368f168ccf047c	9.94444
FHV	417a978fb1dbd0bdb81a9a8ccb0ec010	8.32258
FHV	419a0b5be3998005d927d76759b7417f	2.28571
FHV	419fa7552de4bf7136f06fe3ac658dd0	3.5
FHV	41cf4498d3e5cbd9fc50c41bf50e1773	12.15
FHV	41e291da1df736664d7d7fb247b4707b	8.31579
FHV	41f82d3a691d2fecf646868dcc5cc02e	8.77778
FHV	4220c642b9cb3201011ec5f70d8c62c7	8.42857
FHV	424356409933e38ca0cfaa563e72e081	4.88235
FHV	424ac26f91a7402a8891a89a3e7c7735	15.025
FHV	426ed19b081953fd634c6710348f56fe	18.25
FHV	428248c564d700681b7d7c97a0c2a809	15.2609
FHV	42ca677b7797cdf3e15b6b1add45c854	1
FHV	42f674a30e076e9fa9c1e502ce264f78	22
FHV	431d25cd25144d5fabc79ba1796e58a7	6.41667
FHV	4346a5027eb49c10734cb92e7816581e	6.69565
FHV	435bb91f1499dc8c8178daee1072ca39	10.5
FHV	438e9af5069464815a246c339859ba26	15
FHV	43f7895ece41f851b55a898ace06c34d	8
FHV	43fd19595fcbcd55d64e7e75cb42e79e	5.75
FHV	440dbff98580408980eb3c5650eb0928	16.775
FHV	44112d1353a3122d639bafe934ceb5f6	6.81818
FHV	443f492e7f92d3292885c04cf9c64812	5.84211
FHV	444479607c05f9b7126327eaa76952cf	1
FHV	44a5e6667a8a4208859ef9939848cb44	1
FHV	44de362d7ae02757ef2e42b8bd7af0ca	9.16667
FHV	44f02c0248a97b6ea4f279f5b66086ae	14.7778
FHV	45081bf7131fbbfc4fa9e2579bc5b441	18.375
FHV	452c110efac03328f7b51f33c5f50345	1
FHV	453dc2528e6cbf8512d0d71bf35bef97	10.8889
FHV	45525c0d32cd90f356115fd1e60e0445	21.25
FHV	4557ee1f4b716ede37aef48be7fded94	2
FHV	456b488972b680f491e4b67e088b77fc	2.66667
FHV	456b8a0175905f687bb3fe86532e4b63	10
FHV	45c20cdb6582b305d9f783ddf90e8eee	7.11111
FHV	45f3e47ca73a2ded0a8b97c39bc010bc	3.33333
FHV	461a77e5a20f105d6d57a077609ca1a4	8.75
FHV	462778286c4112c76aa0c76f80eceeba	10.1111
FHV	46596868f22ef635d92b08ea5627f122	52.875
FHV	469a854f8804ae9e1574adad8f9ce73b	3.5
FHV	46a318a7e3b2c7fb4f18c329beb3709e	6.57143
FHV	46a3c110ea3133e4ba49da08559875f6	4.7
FHV	46a9840a08eb72dce9243fdaa653a13e	5.22222
FHV	46c8a558a8234dc0813894ecd20ed73b	18.8125
FHV	46cefaf6cc6b241cd4b033dfc0e9255e	17.8571
FHV	473820cde5d0d436382c6ae22dc28df5	6.22222
FHV	4748c88625174830cc81a23cf79ec26c	14.325
FHV	476e0d462d0b06a893c6bc3cfcaa465c	17.8571
FHV	478d06e44d952ecb7138edc99701a37c	6.11111
FHV	47aa675085eb19e75cd01078a3925ff7	1
FHV	47dabf07945aaaea89c3fcc6f882e733	19.8571
FHV	483de6d792edae09ff265021d95cc48c	1
FHV	4887ceb4dc1cf04e632b4811264aba35	16.3333
FHV	489b94ed85aa19328a5d7e1d101c881c	3
FHV	48bc548d7180a697650da693619be5bf	20.8
FHV	48d0fc58888f727ad68b95a2c0dc4a7b	11.3125
FHV	48fb3ab2ddf35cf9bfa2a45e59a99cb4	7.9375
FHV	48fec1673c8e171c58a0d2edb42d4520	44.1
FHV	49516a95a5e6e99459a0f84d4c0d3500	5.36111
FHV	495c86aa1b7402b8670435f9084cdfa0	18
FHV	49607e84d366bbd4a656fd7f62bc4d8e	19.375
FHV	497f00f547cf51c17e035b1abba3057d	11.875
FHV	499519656ea7296d657101869cc61e98	6.45455
FHV	49b8d936ca0df5d6830a221a1a453376	8.11111
FHV	49eb9a447ba95f5e60ffdd56625edb87	45.1875
FHV	4a84fccc6442360b59cbe7226efb1970	2.5
FHV	4a892f6f9e23c066f946cc0db4b21c12	14.4839
FHV	4a905a88a2f55d364e01d57009d6804d	7.66667
FHV	4acf8b0682e165485b2d391c3fc4662b	13.7778
FHV	4b19758b96fd0704c27d5d108adccc4f	12.4444
FHV	4b2769feaf9abd5c5525a780039b8ba0	19
FHV	4b3285ecd7d61d915f5bc25b54ad84e7	4.08333
FHV	4b880692d3f4b356be362f31cd1f37e0	10
FHV	4bb94bf407ff14b77b0b8d0bfbaceda7	5.73077
FHV	4bcfa2779cad4389a7c53cccbf73a0f6	5.54545
FHV	4c0aa41979f2f68ebf41bca0c0c51a57	17.76
FHV	4c4d8f9071f5906bb89f3e58aadf4724	8.8
FHV	4c69ee2ead771745e7372b601efc3ef2	16.7778
FHV	4c739728483e0e7ede27b5d20efb8327	9.75
FHV	4c945751bcf9197673af2de42c2426de	11.2
FHV	4cb6aac6fb64df225fad0978a4be9e8b	12.0455
FHV	4cd99f411d3b2da9c5c6ef9cc0cc47c5	13.2258
FHV	4d096c57e3bd4a0933931cdb6f14d775	11.5
FHV	4d1b8a449792ea02445b9c200689e2f5	7.25
FHV	4d488d6c1b28ad8f7be48ad44d32d0f8	5.08333
FHV	4d6774329e1afb6e40ebd54211a1b653	10.8
FHV	4d6d4ade0fe73a41e78ef6d342359d88	14.9211
FHV	4d91e4b4d078774f101789d236b52629	24.8
FHV	4daeceab762ef84bd51b6b5f857b6ff0	12.8889
FHV	4df95a71d6a3905e1eb025625371fe8d	14.9333
FHV	4e15e7de2cc2b4d07cc69b488ccb3f9e	3.16667
FHV	4e45f81a16aef28f16a7a3f0f4ec1c30	10.5556
FHV	4e473a84079e7500643aab5898aa5cd6	14.3333
FHV	4e59a37e741b305a9b613110350b0ede	13.5
FHV	4e71dc9036c48a38efbf20277b02055e	4.55556
FHV	4eb3b6b72a6525e3d51b1fb4ec008699	16.55
FHV	4ec874a071a2ecc19e16ccd4688add4a	4.41176
FHV	4edafbbd94ed8135c55f48cf08bbd264	23.7778
FHV	4efa35525cdf0d1ba55bd3de8ac01e6b	13
FHV	4f05b270be159190ad404eb98cfc1396	1
FHV	4f0bfb462afbe872eeea8a012a4e8262	25.5625
FHV	4f3f88669a156cbdd3acf3346872993b	7.7037
FHV	4f41f6fd081def09476403e86acf0441	1.4
FHV	4fd6a2148a65675a97f9a4b65aca639f	9.525
FHV	4fd7a532fdc93a92db7ad9c485cb56da	9.42424
FHV	4ff36cab6430a451dc1925ae1a1c4816	14.9744
FHV	500a111a94ca1bc21749a89330fa649e	15.4286
FHV	50140953c8e92753dcd4a6f938d78666	2
FHV	504603253a3d6bee490d9510bcc8e1d6	13.96
FHV	505075d510715e70f4a7a9c19ede58a6	1
FHV	506bc12e2681984b08d7e08e1396242e	13.5135
FHV	50a0f09fcde977d7fe9ecf87e7242d8c	4
FHV	50a4abfbbe95c002968814900ba1bd76	13.75
FHV	50f4be3c35ba22554d6a2d42602bc1e4	21.5
FHV	513cc0053b64c370dba427f49b0ad2af	1
FHV	515752b2024924059221b2c7cb845d3a	8.91176
FHV	5161ccc470e75810023f1cd1fd747847	15.1111
FHV	51972ebfd8f49012a93021617dbf6a1b	11.3333
FHV	519c4959477cf6e74ba871d000bf177c	13.4
FHV	519ff5095d85be5c4bb4016c577d84fe	8.5
FHV	51ab113398eb3be82bac4453483567a4	27.5455
FHV	51b2c702fae27cf2aa80dad2f302ece0	5.22581
FHV	51cc50784d77c69d87bf7d2f31bb097f	9.33333
FHV	520854342e0626ab71824ec8cc124f62	8.1875
FHV	526b2505ce036fcd4bbceeec5a1554f6	1.16667
FHV	528f097683495405786f00f0e5180453	7.48148
FHV	52de68d26a9f528ea175b902676900b8	15.55
FHV	52e75f12c62012de82f56ae39df25210	10
FHV	534a11d369b1a3407c927ecf29a5c73e	11.9375
FHV	5354ec06eac44b8997fd9e8e882c346d	7.875
FHV	537dabc79a17f14066703ba9c422bd5d	6.95833
FHV	538d12e30987da4ee1075d4bd8f6f0f0	48.2
FHV	5390e0f63dc8a10fde68119d938e4861	3.84615
FHV	53bac5883240a47d43e46433fe458dbc	55.4444
FHV	53d8e172121b274d5a569384fa011ead	14
FHV	53eca6062acb1105885f38ebfe6be89b	1
FHV	53f1fb609ad91947975ab1164a584a75	3.8125
FHV	545b36c0a7a15877f556cd461fb1ff3a	16.15
FHV	547132f276264e0266dd10ef5a11c357	10.6667
FHV	549d0ae445ff286f30d529f7378b7a5d	13.55
FHV	54aa0d885c7baf5d51f1f9f368cc3cb1	12.68
FHV	5516938d802d8ffa69e2806801a32d34	19.3333
FHV	551a5526f2bdb46bb9e32eee814bb866	45.6364
FHV	55360890e7d6014db2768cc49ccf5293	8.36364
FHV	553c7bfaa8f3ab7df889a8d9a440a244	12.125
FHV	5561cf9148850d81d39eabe9b6d2292c	20.8125
FHV	55b014a45326a004d1937133438821b4	6.25
FHV	55ee85ed9f010f21fc221ac47f96dff1	15.1282
FHV	5627bb2ac4f69331b0bfe8f30dda4581	9
FHV	5646d4046bc47411e0c258979f67e7c5	13.6571
FHV	566340a92d1d1a46a388712173fd8129	3.71429
FHV	568e2cbc6eba2b00774e28b451d08845	22
FHV	56912a7fafdd8cfdf4d8094c13a222b0	11
FHV	56c32b1f58a2aa27ed48629822223049	8
FHV	572002f9b5eb28b70e3d01d672674a35	11.375
FHV	5742fc47ea63c951111b47d326c2d0b1	13.8333
FHV	5752722de321194b81f9765a15bfc0e8	31.1818
FHV	5759655e7f10519e9aa9b4a89ca7038f	9.625
FHV	5760785aae609c97a0a1d409b8e31435	8.33333
FHV	5780d1b59ebf442f8f16967c2dcf806f	12.5789
FHV	578d79b5dfdbf4c787dd090a8cb44a6c	4.5
FHV	579ed921fce1553f9e8684c2ab56a647	14.871
FHV	57ab6870389f3faadad65486326f4a26	9.2
FHV	57ab7307aa528d80e88d71319a524dad	31.625
FHV	57c6fc2dbf76c55af74e3b56431c1447	13.3333
FHV	586eb0f9f38205d23d5310c21366f9ac	21.0625
FHV	587a0edd6a166739d24f7e7a6ce4201b	7.66667
FHV	5882d54ffdfda49e750c49b03298859c	11.5556
FHV	58adaa98da326ca9d437cefaa4899f5f	14.5
FHV	58b27333c19e6ed88896b4017e27c80f	8.625
FHV	58bb2ee2dae8fd6b1895c6921098d1cb	11.9231
FHV	58e3a59d53b4a1a9e87ba53a1b8cdee6	9.02703
FHV	5903276d5a96aef32ebd61387b4031ef	21
FHV	5914d3ac3ad04101e3e4278c95dc4b26	36
FHV	595690c8fa3d2a3505284fcf92aff331	18.4375
FHV	596a26428731a502151b346efa78a06c	11.0526
FHV	5995fff5f8069b646cd4b4d69d686a34	2.75
FHV	59dcc7b2f2e8fd51faf29fe6fc5fc166	6.54167
FHV	59ded5a6278fc7e7f039c230eca46445	24.0625
FHV	59fdacf6c563d343506a96331f912115	23.4444
FHV	5ac415649c65901b0d04253b250c968c	12.2222
FHV	5ace8866f3894246a426603b4a2c6857	35.8182
FHV	5ade9e0d40ce334efda42c787adf201e	19
FHV	5b7e48e37a7a0f0378d734302465136d	8.11111
FHV	5bac4c53bf5656879136a12103ae96b4	10.625
FHV	5bc518186824c24be7e064a7317442d1	20.12
FHV	5be341bba9549d086d2a9de0de5fd368	2
FHV	5c36424e9dfde26bc12f89068c491fef	6.41667
FHV	5cadf2e6b90ddd946471c941e61279e9	7.85714
FHV	5cbf241a33dea3d0663ccab480a68da1	6.44444
FHV	5cca540035d374fed8a907c486f3ff32	20.3125
FHV	5cdc50731fb8301bb4d10d0ded814201	4.84211
FHV	5d0ab93a0e666b5d39eda78eecfb5e3a	5.80769
FHV	5d2118523377bed0ffc80ab96d52177e	20.3333
FHV	5d531020c083409183be706f71137208	4.77778
FHV	5d6f27242986789fa0b16eba7aa712a7	13.08
FHV	5d72ba236723bcebdcff8bff08b5d0f5	27.0667
FHV	5da5a0f54b39c375ddbd13f67ff43c68	15.4074
FHV	5dbe0fc6296a46c35a8ad6f1619c1943	4.94118
FHV	5dc107b1ec8e4b6f39f31edfd8f15c29	2.33333
FHV	5ddeb27253cb28d50ed61f4e32fa1f88	13.2222
FHV	5e69d24aa1373f262364caf0fb78c3c4	17.1429
FHV	5ea5217d8c0b6f0f728a715b8023cdd8	22.5769
FHV	5ec6d4a11d326b8c1ac13c23b8cf38d8	7.23529
FHV	5ed910dd075b9101e1a0c99ec3e7d676	12.2
FHV	5f194c7d41c7e918507c2f4a3122cc49	30.0909
FHV	5f665a30ffce474ef6021d203c6c1d7c	4.77778
FHV	5f8be1c36db3a01dfb261842e6ef36cd	10
FHV	5fb240314bad32c6e0036d8d7b13d85e	5.55556
FHV	5fbba5bbe3e0d21a694260fbfc8a7f23	32.3333
FHV	5feb78978d43d35311a985b7270ebe16	22.75
FHV	6000ad6271a06091e7c7e69fabd6b889	18.5714
FHV	606a152a03ce5c22e6405b04193efff0	4
FHV	60736e97fe218d1048a6d7f2e6f2d7a9	7.63636
FHV	6097e5b18f32e84953790094882596ba	8.975
FHV	6155005f04577a9e9be1c32e9b44e16b	9.5
FHV	619d61ce61a7079b6e63488d48ea8b6e	5.90909
FHV	61a5db26e4ed797f10bb0b628f5300fa	13.1053
FHV	61bc8f9762db002e017cfd8424177a4d	6.22222
FHV	61dab85d8dd9d419d370fed099db4c45	6.4
FHV	6206168d84ae786d03739f32b5a6263f	8.83871
FHV	6215522b73c316f15ad661416ace04b5	1
FHV	6218d7b7721f566d56d6260fecccc4b1	1
FHV	621d3f4bd63f4111b6a707ed27542e40	25.0909
FHV	62ca99c2c9b72221d5c18ba26c7f6339	4.09091
FHV	62ce91c93ff1cdf177f86f87c5b8e7c3	10.75
FHV	62ebe9ba94ed1335f1b952def0b02901	12.5
FHV	63341b8e7a5fa8347750a15c29a6c716	27.375
FHV	636ef7e473100a78913338ba3bcbdf7b	6.66667
FHV	6390ec465d26fef17120c4a7fcdd3da4	6.32
FHV	6414a1747d4d192f16d3bab1c5edce65	6.5
FHV	6418702680f24a0b30dbba7def0968d4	1
FHV	641b4ae1f9454c8928097a744a7c2a9d	3.125
FHV	644665d86021a613c000da46d7d9e11f	3
FHV	64622352634bd54de0ffa73db6e0c3f0	18.4
FHV	65486b242dd3dc77c295f24da6f278dd	12.625
FHV	654aaaa5e230d2aa94f573267b94ca72	14.4
FHV	655e31a5d0e6b43c910ea7e1d6b533f0	2
FHV	659e593d5f2324dfc4e97c473d278b54	5.77778
FHV	65bc436d21f48fa7cc55357782a6872f	27.6154
FHV	65bd0949f9e8b537c1d269e8f6904a41	10.75
FHV	66913d6d519e08493cb9536b00d8ed33	28.6
FHV	66b043a3395b99f8c6c957859f0842ce	1
FHV	66e92590d299b1850deea5bdd5f09b2e	21.9545
FHV	672089e4cdda14d03125bcf033977d53	8.85294
FHV	67619ee242861e7cdcf6f7a23a0792ee	6
FHV	67bfc5e9cd5e7ad1d43ebbc642ab98f8	8.16667
FHV	67c968ef8e367a7449b13728cc0202e2	14.88
FHV	67cffc0ebb8ff88bef9c2ca10d70fcd1	8
FHV	67f4c64331dcffb1a41baf9560828f71	1
FHV	68028a5e66ebf89e3e9f28ca09aa1903	41.2857
FHV	680607bd0965f42116b45a425c02907f	8.75
FHV	68594df8012231c38d0a8516cef4209e	11
FHV	685bc6a8a9a2cf9edb36b074e433714c	12.5833
FHV	68693fc47cb4dc6132c0afeceaec82b1	9.125
FHV	68ae38876b10f717089d58228c761b1b	16.75
FHV	68e608651390000090e299826bd46085	4.18182
FHV	691787b0ed827e6c255e9b83ec5847a6	14.3
FHV	696b2054f80618cfab4e9d76090a459d	13.5
FHV	69762bf6606e4b3e8d5abf369d8ac410	8.16667
FHV	69b3c3a8089b4dbcf53d276a431ef778	6.03571
FHV	69bd5b775aff9fa1b562fb4703db0777	37.125
FHV	69bf07a9b81759859ddf54108dab7872	25.8571
FHV	69c6ebb3839619514cee32281a9a84b7	14.6667
FHV	69d63e8d4c4895b27997645537d4526c	5.4
FHV	69e6ca1cc45890808a03d8e625530a8c	5.78571
FHV	6a026486fb615ca09950b4b9a1feecec	17.6667
FHV	6a082c7cb4ae119e8f7484a66d865e5c	6.97059
FHV	6a1ad36e4b95f5952292ca049c444151	10.625
FHV	6a618e28a0390609e899938ec31595dd	9.11765
FHV	6a8fbf12ec4a80315f3b0de37f2e75e5	20.6
FHV	6aa570eb448dc0f89ef8b328b63a5563	1
FHV	6b8aaebf04c2e0a48a049157d45843c0	5.77778
FHV	6b92d8dc89c1b2a3c8cbd6c9609ae003	12.9286
FHV	6bb0aabdb6e04301bca5184083016ef0	6.2
FHV	6bb8ee36c82140693d9cd527d6d8b9ac	30.3333
FHV	6bd457e07bfb1165660e8121d01e4a87	16.825
FHV	6c04bea71bee9006db48c5dc60f718b6	7.73333
FHV	6c2685353649484234ac94cfe6c3d65c	5
FHV	6ccb4b07e2ab9b6f771af4831f6d39f1	12.44
FHV	6d3277493530129999040b6a6e6de3d1	9.875
FHV	6d6dd7eb4c218db250774a42d438029d	27
FHV	6db1fac9bc6b790704c43e52a3836ea3	6.09091
FHV	6db4f2b042da114edc58be32e6980b6b	12.2
FHV	6e1a0579f31939cc202aa2f47b430185	32.7857
FHV	6e33b49ea4a591935defb13682526729	5.18182
FHV	6e33df300ed00b1f18cf9a5da9dc5df5	7.22222
FHV	6ea7ce1ac78af374947319e4aebd90ab	4.93333
FHV	6ec5b6b6543b47bbd73e7359808595a0	16.5263
FHV	6ecd3a379f0c755744c8d65bb62f4f5d	1
FHV	6ed1d63487418ec6a838ec9bca27a01d	1.83333
FHV	6f0cbbb03c4902bee2a282d16a67fad6	11.6667
FHV	6f0e41440fd5176894f2628ed85e3c80	1
FHV	6f2534fcecd1fbf85a1d3bbc808fe23f	1.66667
FHV	6f4a4474c450b1556b2ecf870fdf29c5	19.3
FHV	6fccf2b8bd2986e2cb5b5032d5d6822c	8.23529
FHV	701c1f10459daaf434215f1a5f2d2627	8.5
FHV	701e1a13391683adc65cfd25189c573f	13.1111
FHV	7032ccaf008e676f8f83ab83a05ee93b	17.1026
FHV	704e4ef084cc014592e380d0a96a39a3	31.0833
FHV	705bdc3882744089fb2e4c0e6c2ac8e1	8.38235
FHV	7072b80f9169dfc35487b4d98d392c51	12.2
FHV	70d2032b9c73921c2dfa7c5c55fceb3e	13.5556
FHV	71035bf0851a2b2eb4d1036278007210	42.9091
FHV	71d2b7388b844c6fd75489eba7210858	12.4062
FHV	71f1c5d8b2418f0cef42c9540868e95a	2
FHV	729eddae6914622871160b87c954548b	18.8889
FHV	72f64972aecb1bbb76fc1bc015afdb74	17.25
FHV	734f2744431ef7c7b72393dad8670d99	5.83333
FHV	736d18534ecc234fa23bfb7f813a41d5	9.125
FHV	738d0b74e175c40d2dc50cf728712ca5	32.7273
FHV	73e7948e10ce53c62b27451790010b90	15.925
FHV	7459855cf549df67b0305595de3fce54	41.8
FHV	74fb6157bb8a02c972edbbe5c89a0275	19.2857
FHV	7512cb3be986f9be72941f9b61305cf1	3.2
FHV	75156145246507cd393466ae654a0b5d	7.375
FHV	7546aa780ccd857d09ee5c67d8aff0e6	20.3636
FHV	760deeb8c9494ef6ba5eaae2f46b7d56	2.15385
FHV	7619ad728aa3e984833b14b76c99f004	15.175
FHV	762fc221d4372b0591763bdd4adb6347	56.875
FHV	76693adff2b147a138f9ad928aa2dadc	5.81818
FHV	76a5e8a6fb9c83eba6de0c635887a34b	4.88235
FHV	76a96ed3c76f4e3a5a32d44a555f49c5	6.66667
FHV	76e10214a8009489b7b847c143a8d4a5	7.85714
FHV	76f93c172988a1882cbf2c024556c2d1	16
FHV	77683c15b8e2056176fc51671c5a3f3f	5.73077
FHV	777d651bcb38f28d81304123875ddba1	9.6
FHV	777eda0627cc992968295f5458496ade	11.0541
FHV	77875fb8e0d7a416a4b2336963efc0e1	11.3158
FHV	778cb81ae711f01af7cee6b0c08d84d9	7.20833
FHV	779ffa1954dbcf9d0d667d3e0c8d7256	1
FHV	77c10ca97ce4d9bf7233fefa7f4d8c7e	15.125
FHV	77deb6fc8d45f6745c955933fff66056	33.5417
FHV	781c1757d9ee5dccd549f361fd1e5d1c	38.3514
FHV	783205357e6c585454df908cf8c3135a	8
FHV	7873c0601d09234ea19b04513eaccd94	13.125
FHV	78773d68901228c7ac62016f36b2a66b	9.11111
FHV	78c30566cfe362202c2ac5bc1cea9bc1	57.2222
FHV	78c894452ca36d1e2e525b48635b9016	10.125
FHV	78f22b8c68ed3e918a687bdc5fef036f	13.875
FHV	78fc83d32eefe042b3a2f0dfe62367eb	17.6
FHV	79417badae376ab12125c14fceadbc81	53.375
FHV	794555f3e43218aca3c3d60d6a305ac7	12.3429
FHV	79577f7d20958fcd8f3bbbbcb0927dc5	6
FHV	79cac89a9dd1c8d705d026a258e26200	2.31579
FHV	7a2f6eb0972bfe2f08287e7fa2de4bef	3.75
FHV	7a42dbd9967ad4d93c042a2f8c2ab875	19.75
FHV	7a69c4d256c23bc886391f965eb9b3b0	16.5
FHV	7a714d7f3e22aa9892772754edac3d24	4
FHV	7a76d1a47b4cb0cfa117e6975ed72887	21.2667
FHV	7aa9fdda0ae260091bca956f6fbc42ad	5.55
FHV	7ab004e39158257def2de7fb0a98ec0b	14.9
FHV	7aba06b5b5793ad90f9438092d845fad	5.47619
FHV	7ad0d6f5082093f2da6cfa333c765698	4.66667
FHV	7ad8f236f061f7786cdee41deb1e7f16	12.1429
FHV	7adcc28aedd5bb41824b6246a6455b1d	23.875
FHV	7b03235ad62f1e4c6626c48ea663c23f	10.3333
FHV	7b0a3b0b56d969ac171594f3b6fe8149	4.25
FHV	7b1ca3fe6a0e845e315ff9b25ff75fee	12.2083
FHV	7b521770812c82c10b4189d6ab150af0	6.15385
FHV	7b7761703b320f068873688bd4a31f6d	17.825
FHV	7b8c3e93075f42565fcc7731ef4a8a5e	28.1333
FHV	7b9751d8b6f688c3fe7870598bd94bd0	12.973
FHV	7bcac4bb86ba61a6e372784fcabfd8c2	1
FHV	7bed68c5108f02f685a751a2f2cc8455	17.5
FHV	7c071f8bb2948678e0c0345bdd2ae94f	25
FHV	7c40128b657b2244ca5ea79163553c2b	11.8
FHV	7c57b7f4057e2e3aaaa6545023e43852	10.7778
FHV	7c701ca75e5b5d561f21373e074ecfea	4.22222
FHV	7c794c2d4e383fa87da728a9de29dd57	5.27778
FHV	7c9a3f16ddeb20b266d9e2854c654296	18.4118
FHV	7d2df952673bcf43b535e2385d09a811	5.05556
FHV	7d40ee8e001636a669c25472149fe825	5.58824
FHV	7d4ad80dc5eabb3ff5cb11fb2158e1da	5.61111
FHV	7d579086be187e4f70bad562be68d016	14.4615
FHV	7d7d17f52db03c6a861ab11306354034	4.72727
FHV	7d8d0f2065c7e888f4e3da8c48c8c0e9	14.4242
FHV	7da7e79c8000652d0958241586790d9d	3.4
FHV	7dced2f1acd9aab97ef5d31789f1d6c6	13.6667
FHV	7ddd1040174e06ebe293a91198c19581	5.8125
FHV	7e05cd081ec55a023a638c2110868257	18.5333
FHV	7e1a7aa3bff2f2a3bbf6d898125a3999	10.5
FHV	7e23a91ffa177acd860eebfbc36a74d1	5
FHV	7e8985cb57abe87cb4b58135ec31877d	10
FHV	7e8c92ae0971030e638d90390a236f03	15.525
FHV	7e979afd07ce8d7da1dcc51eb2f1913b	8.4
FHV	7e97d1b2fcfbe08e4628115a102f4f5b	5.44444
FHV	7ea1bc754df1860fe9c139bc2957d03e	20.75
FHV	7ea3852ba3594feb9773651a414bdd1b	26.125
FHV	7ea6161131857de166b1a8eb0b3807d9	1
FHV	7eb28b40e8e2e135b9f8b613b1338d91	28.1875
FHV	7ecab0acf11dec9441b1d03b58df2056	11.3333
FHV	7eec142fd854acbaa454a3387fbefed1	4.35714
FHV	7f2141004c7b54160db0b27be75d7f1c	4.5
FHV	7f4bd80c3402ec87eac81fdb70905940	7.93548
FHV	7f5079c838f7eac4b997b5e7098fc730	7.74074
FHV	7f7e9227bb8c50783b366c0c8c9521cc	5.88889
FHV	7f8bf866200c64d68e994efec53ef7fb	9
FHV	7fa1d3d1ed630bf54c5ec993171d981d	1
FHV	800cca4806217d99af9b30f0b93cf777	23.8125
FHV	802efbd54d1a243c5d2fc78a16cd4032	23.5625
FHV	803b209ef3c6fb8142cc597b67b5ef45	22.375
FHV	8094bb82c8b7d45538a68a54e209ed59	15.7143
FHV	80cf88c912b66a4691f2a363b5d27477	3.75
FHV	8131445a6f0f0e4b84ff920d62c1491e	17.76
FHV	81558593c4bd3fc4c5fddfe184b8923e	19
FHV	81693b76090133da455b9f756066cdc3	6.66667
FHV	8191e8c39f99fa87f8ec918e58f0a792	17.9333
FHV	81aa4dbb008773846eaa04fc7dd92b36	23.92
FHV	81ab8dc0df3da55b351535bdd4b1d7fa	14.6364
FHV	81ce36713147d4a2a0252c4543ddf3c7	19.5
FHV	81e2cd0e5b695616fd813e38b94b02bb	47.9231
FHV	81fb05ae725d9f63199b684ce5b159c5	8.13333
FHV	82458f38c768e6272542e5c3996ea250	31.25
FHV	82498694b96ab8b6cb40823c6281846b	5.5
FHV	82567044b512044b1205eb9013da7363	4.58824
FHV	82aadd3eedb9a82c0d37c59f7fdda291	6.8
FHV	834652da9bacff11e00807a2f251b454	15.3947
FHV	834becab7aeca1abd149144bb116f5cf	8.66667
FHV	83606749c863c121aba51093cd39f739	35.6364
FHV	839ffdd53b5f4d7180dd052c15886a39	11.4643
FHV	83c9aa98426492eac608c9a8a40c4d32	1
FHV	83e26a4c6a181588a1b06d22f370e47b	10.7742
FHV	83f1a312c96772d7fd5c8e050d09db03	19
FHV	83fbc4f82ed0623b1b493d27ebb066f7	10.9744
FHV	84096a0d51663f9a719e39eaf515f68c	14.2564
FHV	8413be1192d683abf4f06c5502d0ba44	30.88
FHV	842379bd3be0fab1627636e20f73380b	8.375
FHV	8481d888cb37ac5c70f1c5347b1a773d	5.125
FHV	84d10a534a0fb3c02507f800571935f3	6.83333
FHV	84e76e718e25d2f7a6800324537d87b1	6.88889
FHV	84ff90ff0b1f94b9eda03eefeed1e96a	13.9091
FHV	84ffada5b961a1eaef99d6a9b445d947	11.1579
FHV	854cd59c479897a65a948c55527dcb78	47.6667
FHV	860db293abe209f0c23a80516b763753	49.5
FHV	860ede7a24d1d5305a7a83c3ee6839f9	3
FHV	8618425c5df9cff6c1ec461cf10b45b2	7.11111
FHV	8643f4af832a5744ab22ccce6c8f4df2	11.6471
FHV	864db270cf8774e737319ac02d6a27a8	21
FHV	8688924e9bbcea4276c44c7cf8a3cfe5	17.7
FHV	868f146c121a20309bd364893108df02	21.087
FHV	86e1a474b04d839044f84186836298f4	5.14286
FHV	87668b78bd44632fb01eeb39ecad4f87	14.1667
FHV	8768e9b57e78f8819fceab13750fa55c	11.375
FHV	8774579c45171d4be10be8977d1167c2	2
FHV	879df24131c79773ad599215f0ff6da5	2.7
FHV	87cdb28bcad77581ca0ec27495ad7ec7	16.8974
FHV	87d93b6c7a8b5b947f579a9d08ad034e	10
FHV	87e662d1f1acaee85cbc4874e67bfd55	18.84
FHV	87eb2ef0c8d842a46623f187f270c19b	19.6957
FHV	881054f89143c461ade98e7c91e53882	37.3125
FHV	8823516cd8591a0cc94b9c6d340aad52	14.2647
FHV	8826cc9d2697e3f607999fc0d9c2e83d	6.22222
FHV	8845f1e2eb6793cc5dcbda0569395e9c	22.5
FHV	884ece098e6eb1e53e2968db35581b7a	8
FHV	889ac04a00678da41e6d0cba3d6d2728	12.6875
FHV	88d9a6a4c8b434a97dd330a05e14d390	48.2222
FHV	8906fa4bd3eab4b0ea955b845ce4729b	56
FHV	8999dd58d329c541b3c65b87250e6788	42.4
FHV	89dd64f4c75cea803b5e4db8aa749353	12.2
FHV	89f4305a0c9664289480d3e5e6ea8e76	16.2812
FHV	8a25720b641c4c756e95bdc5cfa5ab6d	17.6
FHV	8a5b17c002a07b850aa84ccc65c43a01	5.42308
FHV	8aa44b9ff558c37c16b6297dfce9cfcb	12.5
FHV	8ab8d2523df35187ec0192730af02155	13.8919
FHV	8ad5ad83491686793e45636e9e89b418	5.5
FHV	8ae00f6fcd6a85bfa9c739cabcaa869b	4.8125
FHV	8b37e768a0cd0b99d4f15b3581d3fb97	7.20588
FHV	8b57f2b86a336920757988673b9cdf4a	10.5
FHV	8ba2619f40a058597b3cfd6e5fef568f	19.28
FHV	8bfad26dd91fd8b9b3461d2e81f111f8	42.9
FHV	8c022211a3522643f60bad3fcbabafaa	9.63636
FHV	8c0edf92c79161f6969e5955cb33c7f5	15.4
FHV	8c1cd05655037651c361997c805cc5e1	5.375
FHV	8c3320a18e883b52df2018fcef73c886	6.05556
FHV	8c606750829257575ad7b49a1d6d746c	15.7879
FHV	8c63be4151dca2e4f32c69b0fb429566	11.875
FHV	8c6623134f6d8b3e541763fbcb47ec4e	26.25
FHV	8ccaad31d2d38c6da33f2b0822364f76	4.77778
FHV	8ceeaab21e2deb18e50bbc0e6d1ce483	11.5556
FHV	8cfbea857181391e8e22e0c998af6fd2	2
FHV	8d359fe34da895cfb0bcd986862c7581	16
FHV	8dd1f061380c6ca98d6e0bd916d4d1f9	7.6
FHV	8ddab090818c297cc207fd7ebe345112	6.5
FHV	8de7d3e1359e86a0c5d6e4058ce272fc	12
FHV	8df391d66414120c556da26ca4275d8f	1.16667
FHV	8e25cf31a4a2aceabf9aaf5d5a5e8798	12.675
FHV	8e2cfbd8213ca2f9b27e0a2988f36a1e	5
FHV	8e4689ffc979ec0d87c5246ccbdc581c	3.66667
FHV	8e97e0fc47f434fcd9f24f8fcc9ddc16	6.66667
FHV	8ea949e98b4815fa52de17a5636f42e4	15.875
FHV	8ec61f322d8a6e4cfdbc5ce2ce35aa9b	31
FHV	8ef7f36b65d405048aa9429dac28e502	25.1333
FHV	8f0bfe4e5bcc4c08612b16a37e6cb086	6.25
FHV	8f22c38d49ec9bed73121e1616275207	16
FHV	8f2967202bd688a554f483c15a0fe83b	22.6
FHV	8fb69dce3c57924342cfa3c262e5226a	2
FHV	8fba96628e0dee766e85e223c94a3dbd	5.16667
FHV	8fe2ead2c1a87e491c1ae9a500e6eaa5	10.25
FHV	901f104fdb011ef2f0aedbfe5eeced6f	9.25
FHV	9027c50d9cb2c5f7e101e64228a128e9	17.1333
FHV	9097f40d96abf0400ffeb34e027c0523	7.27273
FHV	910be69ea2e580bc647af65a135bcb1b	9.41176
FHV	911aabe5786f41c0c219590a1c2c3c9a	8.58333
FHV	912ac22c355f1dddf2374a5d5d00fc14	10.1034
FHV	9133336581493d6426dc128141c56de3	6.64706
FHV	91d9c25d7217bc118769fcecf545027f	9.625
FHV	91e46b51c9f2f1d78be52bbb489df375	8.5
FHV	91ef9837567f5548f1613eb02d89adf5	20.9167
FHV	91f4e85b1c7972b783a2190b7ad4aab4	18.0667
FHV	920d7e6cda2c4c09827ea457c4078c42	14.125
FHV	92112061c2485ceec633f68ae13f8511	19.5714
FHV	92ac8fa661e7132bff90e3ddae139a4d	13.3333
FHV	92b83f7e1a377276f269b477a5c1179d	7.10714
FHV	92fc425e48f865f475e322ed89175873	9.375
FHV	93102333e0ea50218e2381997abe6425	28.375
FHV	9343863a47a59591d1cc3d9c76637d1e	12.44
FHV	935cf95704588f1ec7ce1b857367c173	5.5
FHV	939e25a5cb5d4345418489468dbd83f1	12.2222
FHV	93a02c182cbd3386148a29562689e614	22.5714
FHV	93c5f7a76b8236852bab607d6e86920a	2
FHV	93fc3ea6ec39428c2b1895a510fc65d7	12.4286
FHV	9453a796ab96c1e4fc2ae906d9ca3fa3	10.5882
FHV	94640136b4f1381f2d257f5f4e676ad4	19.5714
FHV	94645bc39270a2ffd0e921c434734052	5.44444
FHV	946c9c644be5ced9a659333b2d1c3dbb	14.6
FHV	949cbe0039a8c2158c804635d724470f	12.45
FHV	94c3e6bcce3480a1b5165843b7d9c358	17.8571
FHV	94c81513554906461ddf5636745ff5d5	19.1875
FHV	9506fca788c6024455765602747063fe	5.5
FHV	950e15b87cd5b61ee59f1f9bcba402d3	7.875
FHV	951e03f76f127f93a72b52be486b3055	13.4375
FHV	956f492b4342b329b13a67dc128540e4	9.44444
FHV	9582bbc6ff5bee9fa4bd532ca17ace95	17.0571
FHV	9596d5309fd4aa883c1f8d497bd15b04	12.15
FHV	95aff95cb3efd84709fab451e4df1dbc	16.6667
FHV	96037c79a6b8aeec15182afe5d067767	5.44444
FHV	962a5fa231a59371597cda13d5279bfc	8.15385
FHV	965fe7e1fcbe7ec57a5cedfa72a1850d	12.4444
FHV	967236100c3fd4f1edaae3aa70076904	4.3
FHV	971679299c362f8113ca7f0844bb5eed	5.125
FHV	974118f1dd5dc0e7fe8b4cbf0bd17228	9.875
FHV	976893bd2210f263c600d80de0b91576	7.9
FHV	9824d3d2d67d52684cfa928fc6c43963	5.91667
FHV	98269726e5c60cd6f5edcacf00a04943	20.5333
FHV	984bd6b3099ce2b372200ec2b740c3e8	7.41176
FHV	9858c176066a09f0bce75979cad33a85	12.4324
FHV	987b77d815da7a4bdcb102cc270ff64c	6
FHV	989e2b0325fa8181839854293edca215	8
FHV	98c8db4e30441d84ad303949482348a7	1
FHV	98e437e4e8867200f3d79586c7f34f09	12.9429
FHV	98fa1518670325e5da4d40e01256e2da	10.7647
FHV	98fbdeb526b97457d79c6302055a1c9e	48.3333
FHV	990843162a2f25039b16733f2297c40c	6.33333
FHV	9916e74dcc6c1853102a38b6a470e02d	46.8
FHV	99179dc3920744087ac2a17ff60c00a6	4
FHV	993cbe275d3d7f652d4eb14ea37b5750	5.66667
FHV	99881d18333b7e5370fe6d688bb61b3b	8.85
FHV	9a0734ae0c5e19214fe8f610917916ca	27.8
FHV	9a53cfb1b3fb4fd389b8b15f96ee4f3d	8
FHV	9a7bd497630edc06010b41c5d7d3fee0	24.5
FHV	9a80b18dd88d793bdf692ab4229de8de	13.8125
FHV	9ab3fb539b5fb07ebbd919178fd9485f	7.85714
FHV	9adb4fe81b19df4c6d10d93e769ebbc0	3.69231
FHV	9ae93487ff77b700c5c738650d7646a6	17.4667
FHV	9b13602b86d062fa447891cb59a50d68	7.70588
FHV	9b4d26bad26c5c4500fa4c60cbbf0154	11.8333
FHV	9b69a17a56c21becc83d7f35730814c2	8.9
FHV	9b84e4294b71d02d366ba0cf71a9b6ed	9.6
FHV	9ba7f6c65d561860137d142838e0ad7d	20
FHV	9c10de63108db6711d94add1f812cef7	12.125
FHV	9c2b8c2965917e6c614b5f1ccf6f049c	12.2
FHV	9c349770c009b52249621ca3c63158d9	8.35484
FHV	9c6ca38514a0f7e7a7ed24c393c09513	20.48
FHV	9ca897a42de506786f1fc9b2dbffc325	20.1875
FHV	9cbd7164285b0625da66d16334b1b13b	16
FHV	9cc4453ef365a00b4fc30d8939f5e876	10.625
FHV	9cd89bcd124bc77ab00e3872915da9c8	2.46154
FHV	9ce6757bb6094833977ec8857b08a4c7	6.72727
FHV	9cf1eb55eb3c657f3d5a54cdfe67c1ab	1.6
FHV	9d00192ba682e52eca0d6f02b03ee7ea	50.6
FHV	9d403dce1de2a851a494c4e32ff2627f	5.90909
FHV	9d441d226ba65358e2bc7c140ade4eee	5.11111
FHV	9d934cda094cd14c2773569740b7aca4	15.625
FHV	9dae9969605bf4cb9c069a84478cbc44	18.3571
FHV	9dd0774aad273bdb535a6a564aec7638	11.125
FHV	9df11035d0fb099fc2ecf481d3beedab	2.33333
FHV	9e105b5c170e17d5ddc0cdc937d3948e	7.5
FHV	9e6252847b3661cc55f0ac918fc14833	28.08
FHV	9e75b51ca5814e219a35ca737d84f7ba	7.78571
FHV	9eb517dcdca160974cd5e8be8f9e6125	10.25
FHV	9ecec8a5b57b968376b7c3958403a013	9.11111
FHV	9ee629b0a59383bf134b445ef97c8e60	22.5625
FHV	9ef359edc678756041f3b48f188e1c8b	2.84615
FHV	9f601296103343d50387bd7989c108b3	13.3333
FHV	9f64ef3c68e9f4ff2c07a1a16b3acd82	1
FHV	9fd1574d4f3a1dcc3fcce475511d10eb	13.2
FHV	9fe76485d09c1bc3edcae645fa413b59	11.75
FHV	a014f9bff7caeb29b2d17d587cee1e01	23.4167
FHV	a0501ef46ae02f7f0c3bb77ade1a15de	7.85714
FHV	a082d0da9caa85be06a1a7feb6d5ed72	9.75
FHV	a0ddf98218c40063fdf831632d49a610	9.375
FHV	a10a1de7c4cb97340d1f8de23c2e2a12	27.1875
FHV	a124ca7daa1148c1fcf59186e14a5c69	10.0938
FHV	a127ac971155d313266959dd613fdb18	13.4
FHV	a12e454678872311306bebd494a31feb	6.83333
FHV	a1403e610f02b1be11e03e19ca2722d9	5.22222
FHV	a1422cdbe35a1b786e2a6779430281d0	8.075
FHV	a1777992a716c877b7ab508fc2a200f4	13.4444
FHV	a18d229285928489c57e7e057bbaae3b	5.38889
FHV	a1c565ff36d42ebb1b6c3e2dd16dcc13	4.88889
FHV	a210d79d7bf51113322ddee194d11c94	11.375
FHV	a22c92a2475b655eb880cd9eccbba338	7.30769
FHV	a23cd571aea84baa96bfdb7c67f1daf9	17
FHV	a2b4c0dc5510824cfb3fb6477f305f5e	1
FHV	a2c082529504938566d068590167276a	10
FHV	a2cd3019de18380fa6b25d5e3b2f17ec	15.65
FHV	a2f1f6e5be8994f46c93a145587b941d	40.25
FHV	a2f5a5a77b3b6fe06e4ac016df106c37	1
FHV	a30d56431b8671ac7d4e9f2a7a3b8f79	12.9333
FHV	a3576176ec35b8d77561109c3601b881	10
FHV	a37abe216fdb5273e46ca5f6ff3f4e25	11.65
FHV	a390b2d573edea5e603e1e9af5021ea2	11.2667
FHV	a3c66cb5be951a3c94498cb5f08feef9	1
FHV	a3ed605075f8d75fd8e5a4e8b7f852cb	21.2667
FHV	a43a7491d178bf3d49bba0be10f7789b	16.0909
FHV	a447dfe52740ebb2d0b85d800b3b5347	13.8421
FHV	a47c5d95136b54b2584a0f9c9ac55f25	5.27273
FHV	a48e135467c7427ad7d4c381157e38fd	10
FHV	a4c9d3601d2953e6a667596dba5f9196	11.7179
FHV	a4f86c7e4f8e002fa234edcefd13be8d	10.2
FHV	a508596dc7c76f72eb9be01a0d7cd7a4	17.4737
FHV	a51315730ee51e74cde531a67786bf62	13.05
FHV	a51f05eb267f0819221ea5abe3708f88	1
FHV	a521ce442ad27c715b438900ab360872	11.36
FHV	a5549fb81fb1d4637ad9bfdca480cf93	7.22222
FHV	a559f012faf25285ad5383255361fa36	23.3333
FHV	a560897175eebf8f0af99c306b0b1131	5.72727
FHV	a59e779f1f1be02f05932fa1e36cd676	13.1282
FHV	a5b90d035d99dc2d64e40521c90ad39a	4.32
FHV	a5e0028df387cf8af85e8820f5391c84	7.15385
FHV	a63260bc48e892080ab242b19833d479	1
FHV	a65f0eea313c88cf26c37a9631f1b5fc	1
FHV	a697ebe303da058e2767dca290c63499	8.88889
FHV	a7245979d15e574afff08cc542e2fac8	13.1622
FHV	a779d9ca8e052d9c00e129d45cc52762	14.875
FHV	a7916ff0de3fc26f142ac0cd665c158b	20.6875
FHV	a7e683060c66918af3af452d103790ce	13.65
FHV	a81bd0b6d11a45040c10bd4caae50d5d	3.33333
FHV	a84a732267adf859c462e128c929ee95	29.3571
FHV	a8701560458e4d4a336be3c974dae7c5	30.0909
FHV	a8745fb59faa17ed4e1a4e6b58a7b5e0	6.35294
FHV	a8cdfe45e84bf6e4ee0fbbcce9c12f02	5
FHV	a8d8eba187944dba94bf7cad952ba179	5.13793
FHV	a8e52d95659275f8ab1a3392e900cf88	8.5
FHV	a8f4729a54e595edb6e7c2cc6acc624a	10.1818
FHV	a914b14c2806c77893a46753cfd986e4	19.8
FHV	a9397908a4df61d2a6f044fbfb48f7b4	4.25
FHV	a964b0945669982ee487a4675022afe8	13.425
FHV	a979c4590567c9202604c33bd466ea43	33.7273
FHV	a97a20a2de9a259f130fbe36e8d6f04e	4.4
FHV	a9958cb7b749e7e2ceccb806cb4deba7	6.94286
FHV	a99d59e1fe7364a4cacf2048decbcf85	12.6
FHV	a9a4af79b8226156d1049d9b28683c49	14.6
FHV	a9b2fd6f09084339abf57aea4e20b06d	10
FHV	a9ec633394b90adcfadfbcaf7479c9f0	10.5769
FHV	aa0a7ca7ef4b9fd752781ce036d9cc72	14.1333
FHV	aa19b80786d8fe513c0ca2437549666e	1
FHV	aa23638b9bf1204b047f11135055300e	2
FHV	aa3cf0bbd7121f4cb810d34dd9b5460d	10.4667
FHV	aa4f8f8f79b3530e97e70fa3a9331fee	5.59259
FHV	aa77e896701f14fd887b17f749fd3f65	2.875
FHV	aad38091ef17953e66b259aa4e139c8d	11.125
FHV	aad9b30eabd65ccae4e4e8f060bcece5	25.6667
FHV	aad9f00486c4f091e6e0dc45edabe83e	6.3
FHV	aaf0367196accdfc2d1d4b5568e51ce1	19.3333
FHV	aaf454717a5ad25ea9ce46e2b8f63bf6	1
FHV	ab370dc65dcc3b82612a5756f62e32a6	12.7778
FHV	ab3e2bb5eb8751d14886939c8b3abc79	11.4
FHV	ac127ba61ed13348d273e1352db84017	23.68
FHV	ac160bed218627c0fb81cb9af12ff322	26.913
FHV	ac25cb42d4a29891f6ee28a1ec37f5df	6.5
FHV	ac4e72843b5e8e3c20203bea85d8761f	3.64286
FHV	acbfb84294e076e5c5dbc69536309281	14.2
FHV	acdc619241c892b1d64614f578f93d77	3
FHV	acfca7e57d6aea37dda8420ae6acbfb9	2.66667
FHV	ad1c1c86cbba593dcfb8cbb424451c1d	15.1389
FHV	ad2cfb3bd102ff94adb3b7f171587615	11.7632
FHV	ad2ead606c64446a7783aa3bfa33c76f	17.6
FHV	ad3786e6e8ee1e5dea1c864e0a654d47	6.25
FHV	ad4d817c7258cdbc7ee5e6678a7bce5a	13.3333
FHV	af80d31d8b4eb5df9c5f99bce23cfb6b	13.44
FHV	af8eab6adc32c86087f47074ebb2a18f	24.8
FHV	afc242ced4dcea83de9edaee7f1f394e	23.6667
FHV	afd4b7c347a519f80843eba53f0dc5f1	10.125
FHV	afd4f92ba493f8c621822d8baac36fe5	19.1111
FHV	b01f3541d986720c15b11b6e0f6438b7	6.57143
FHV	b025ee939f7ce66f8af2f8dc64b362d6	48.9375
FHV	b031872ac215c3fecea2782e7ba73a8b	9.47059
FHV	b0620ac700d7d4a262507aa7022b9717	14.275
FHV	b085aa4c325360547283c4e023ff1c38	11.8
FHV	b0970386536495378db3f2f645eef890	2.5
FHV	b0e1352a83db3d8e74c9665cbaeb5178	6.41667
FHV	b111efbe94cdb62649550cf14b8c7291	10.1538
FHV	b1160f3ded373a33badd34233465b03d	10
FHV	b117d03a0caef117ae9d965b5c19c92b	5
FHV	b1409d0b82735433ae6a2e83e196bf15	18.75
FHV	b15c786d609cf71d837e8b94aca66540	50.5
FHV	b17874896094202ac7d674164cd9c7c7	11.88
FHV	b1850734ce1d8be9a8d004be31de0f78	12
FHV	b1c6391cda1217149f38734b7cc043ba	16.3333
FHV	b1c7a793824a0c68b50e8661ad45ab76	5.72222
FHV	b20f9b69abf8f31d2077ee39229c6ddc	8
FHV	b21b13770023da0f1a8624711f88f7b4	8.66667
FHV	b2271465205706ecd2965a309e1f347c	25.6
FHV	b246db13ae8a9a87aebbdbaeabacef77	13
FHV	b26338500e52d7fbbcf94fa271d03d84	5.5
FHV	b279813406adf4ef82fff8e76f0a652f	2.9
FHV	b2b99219d7d77f9d6632b197f5549ee7	3.85714
FHV	b2ba46f79e58d5f0454513fa9294b857	13.5897
FHV	b2fa26378c6b802ca6522e7f3f3136a8	15.6667
FHV	b304bff68de9197e08c18972767ddc94	17.6875
FHV	b324d9dbc880703086f882a0de73b134	6.375
FHV	b3276f22f4b62dc31677519e7293d66e	1
FHV	b329b4a175d248ffd25bc8dcacdf1c1c	5.19231
FHV	b33e6474993ebe9be16d94d046a342e7	2.75
FHV	b359c6e67d04c3aadface3a14c7b728e	4.96774
FHV	b380bb04fac86c70256be24dfcd678d8	1
FHV	b3b32f6034fbc2654a0144ea2d64a731	4.47059
FHV	b3d4319c7a2bf77846022d87d7781047	6.25
FHV	b426581cd5087557b260dd3d374f9f7b	1
FHV	b4692c67c8c25871893f2f4140ecd48f	1
FHV	b4a7b94abef75ba80f8e6db5cf90d04c	15.027
FHV	b4bfac57d3759eab372f493fb89772e6	5.33333
FHV	b4d7d6c9a07fc7e489309f924ff093fc	16.0556
FHV	b5228164b70413afca5c40181234a2ba	11.8
FHV	b53ff0804972c9f87610595ad4875b7c	3.33333
FHV	b5403abea922da15c8c423318faf4585	14.375
FHV	b588b3efcf4d053facc046cf4709e120	11.6667
FHV	b59a97556f5bacdfbe186077e571475e	21.36
FHV	b5b881c9d113ab65c14cc9f031d05406	4.91667
FHV	b5cbe521e03fb9ce93713f6496fdb639	1
FHV	b5e91b3bf5a1040bb02284ca52c7ac52	7.35294
FHV	b6148d32eb9f4eb6ea1767759c8a5163	6.8
FHV	b66ba0d1c9e8095a97e9ec1365227d90	8.44444
FHV	b6989a9296be5fc48408b8a07b05390d	11.5556
FHV	b6b0d4f9367dff485317cf039fff55ae	56.375
FHV	b720d33849be8ae0226a8013201746b7	65.9333
FHV	b7552ad332a3bb2b5cb2eb959d95a7c0	20.6667
FHV	b78abf866d46467caf6a0a87a0af2ac7	4.42857
FHV	b7afd973c414abebce13b708659765c2	7.78571
FHV	b7c27f5b14eee480af61a7abb984a0ee	12.2857
FHV	b819ec4c02434bcd461953adcc129bcf	25.6667
FHV	b83b2f949a20213f7d7f9a697e7cc257	13.625
FHV	b87e1c8ccaac27fae07abf494699625f	12.5556
FHV	b8b24b4aa9ec6f1170d21b5f492a6a11	7.33333
FHV	b8d59bc62b00d071568809e6bac2fd3d	37.4375
FHV	b968e7166d77feb07a01fa133b96e1d8	1.91667
FHV	b976f07bda2b64df20fa1b4d1a823777	5.35294
FHV	b9ad9bc39ebc80c4a64d733d63104b90	19.6667
FHV	b9b5ff5f0e53d62a478c085cfc9ae128	5.16667
FHV	b9cd3928e1c61b94c0cbd790a6940025	14.5789
FHV	ba2ab6c6e2cf49d707f1533969bc815d	24.1875
FHV	ba2d002c340d5abb2f074a96c1b5a984	3.9
FHV	ba3028692f0d81792a6db71b03086ca6	6.38889
FHV	ba46531c50012b5269b7040592eb268c	10.5556
FHV	ba76ebe3d2138bbe1c3e0048160e2bbb	9.22222
FHV	badb9d8754086300f89987cefe013617	6.5
FHV	bb35f2f0b98bf602cc6ea608cfcb506d	9
FHV	bb3f672be07acfa9df230152f4285736	8.66667
FHV	bb62409f693e608223ee9c79d833bde4	4.8
FHV	bb7d7c99a1eba658ee45262be3bbedf0	5.18182
FHV	bbb6a54daac75bde4ccb074f1b5f819a	4.22222
FHV	bbea7a5a9979f06caa51a4269fc067c9	6.11111
FHV	bc04aad770407dfdcec10af206ed78fc	1.25
FHV	bc4a6e607bce6f8d0a7035a697879dbd	11.125
FHV	bc4fc496fc582e117e9f4d71a88f7ae9	1
FHV	bc6b3bb33073345030f4227568aaf282	9.28571
FHV	bcb9175bf4533dedc6817ba5b01d7a1c	11.5938
FHV	bcce577819f4322a1f0acf75ec05a739	7.68182
FHV	bd61d78ed54629fdfff917898081dca0	27.1818
FHV	bd62d24f598dab0979e6c7dcbfe39364	9.68571
FHV	bdbc5af273323b71871868451feaa71f	12.7436
FHV	be079dad56737ad5f64b305b96eba810	8
FHV	be78e9a0d9583539cd6d887d35cf2f57	24.875
FHV	bea64fe3b38d17051cf7263a5387c243	12.6562
FHV	bebcd1d3bd94867dbca402c68b207761	12.9
FHV	befe7ca03f6932515bf784ab844dfcc3	12.5
FHV	bf2252070fd72c95831b0599f3f25039	17.75
FHV	bf30164eefbcd700f7bae0379e0fc122	54.8125
FHV	bf58990ebe6655e6bdca1a67f17b71c5	10.6
FHV	bf7929b90551cc3f79d98691ce6fb271	4.35484
FHV	bf9a4e42f844e4ea97762e4bf91497d2	14.5128
FHV	bfa9e3ccfcaeb72a6d4a688e3c20b3e3	64.1923
FHV	bfbc5a3e5033044f18f790f1558dcee8	30.6
FHV	bfdae3f2b11527d7bdb7f08fccb8ecad	8.5
FHV	bfed0449e97b5d718c41fb1958ddefb6	8.2
FHV	c03caa7d0f77cda4aa35400234d4781d	6.63636
FHV	c0825a8a5e542a9a67e225c7c6191ace	16.375
FHV	c094d7d63b754b2ac085b7c582199daf	7.03704
FHV	c1124c9fb701caa3fbf0470e74dab659	6.75
FHV	c13a294b2dcd5703c47964d249c14b66	17.1875
FHV	c142994e42b9848fc40232894a0a26e9	24.3125
FHV	c1470a7e053460e792935762687c44f5	16.3333
FHV	c178a44fa0ea27cfabd6755988847eae	19
FHV	c17f34031a19e4ff1c22fe271a035e54	14.625
FHV	c1c160017964c317e6138bd7c38f86e6	17.4375
FHV	c1d369d09f1787b95def727638008d93	11.6
FHV	c1e7f19e41214184c2b152b88e703f71	30.44
FHV	c1efb1c869150737ccb9a83d2eca0673	10.8
FHV	c1fdb8b24bc844471c5b58806a7b5215	24.4444
FHV	c203b8bac902d6d1eb8e6dc618b0814a	13.4444
FHV	c208bbaa0cb5c45f789d1615a4d64297	27
FHV	c2434960867816cfc82038df0baac2e3	6.73077
FHV	c26f339b01dd7f32c80ab9a4922bbd54	14.2162
FHV	c28456bf5e67afc4ad163bf11114b11a	12.1622
FHV	c2b4c514a834ab944f3be4361ee2be05	12.4
FHV	c2d4e37b056f9145762f823648502d05	10.7778
FHV	c2f5e5fb0d93935838f77bf00a73c339	11.975
FHV	c3005cc585abd1b9ad1a80dc810e7e75	22.5625
FHV	c31adf15ad41e03864136f0faee8931f	9.22222
FHV	c33467ed2246477adfdb0f451334c6c2	14.2564
FHV	c35aad20f6641105e71cd937919b59ca	18.5
FHV	c35ab3d835a7a321dd5bd607fc7371fd	1.8
FHV	c35f773361effddb27c27c8382437164	9.275
FHV	c389c334b5a01d7a75fdb35a81256e19	23.1923
FHV	c3a6c90e5624b4dfe7e143c9f142e417	21.55
FHV	c3c293db2c7ef60babe5c78629d8b972	11.2222
FHV	c3d2b15f87f59bc2bc968492dcc55262	19.375
FHV	c3e5f0769b72eec6d3852a248202bb30	9.475
FHV	c403e56d2af68a46223bc2407b4c85f4	7.45
FHV	c40cbcacf0c406dce5d382e7e41e60d4	7.62963
FHV	c4a2ed9658132b0ec28712c0e22f1aa9	11.7949
FHV	c4b7417e220a5bdc066a3176d3f2cef4	14.5
FHV	c4c185e547a6b015d8173f0ea0fcb75f	21.4667
FHV	c4e8a2d6e810b676e10c136e49af2e21	15.1667
FHV	c5025cdda006884f0f9c270968031b0c	8.625
FHV	c509a8ac56dbd435770c4baa37afa48e	10
FHV	c533ae9c56d0284ab1c3899aad61f6e7	9.5
FHV	c54bde350f5c76ded1fa315135656b26	10.5
FHV	c5522aa294f32926a10a41fed591a949	25.1875
FHV	c557db6b0710ed01e541d803762c0680	6.91667
FHV	c564e63a64f4f59bb593ac5f4d8e41c6	19.8
FHV	c585f2f5295e7e71c3ab08138e764a35	21.7826
FHV	c58973249fe0d71ce471135af302da07	4.84
FHV	c59d9665a0c98e711c1b39ea600302a3	1
FHV	c5d9754ad2994083fe930964a8cc8d2d	19.225
FHV	c5dbc600ea1440f06d1da6f2e35acbff	17.375
FHV	c5e1223db4ed737b4f7ee0a36574427b	14
FHV	c644647c42f18b087c24bc884553789b	10.9583
FHV	c656bf407d215cc26ef6566dd54b4841	6.33333
FHV	c65f186973e0ccfce289c67c36c4be62	8.5
FHV	c6ace24d67075d93a528be47161f705a	3.5
FHV	c6b070d5cddd8ca4aae038afe32ca852	20.9375
FHV	c766122ec2fffec0ce2c95bb8569d423	1
FHV	c7800c0459f5700506030ccc355660db	4
FHV	c7ac78211788646633d6e26e8c014bf7	16.5
FHV	c7b63121e045e523b840ecebec53ada0	11.6
FHV	c7b9ca4fe1d83d3f77966c721190e0c6	20.5
FHV	c808e961787408afa3946ee3ed50c347	7.6875
FHV	c8143f4602d7d9ad33339f0bd457b6e4	26.2
FHV	c822b24521b790db78934b4b2d4f5584	12.5405
FHV	c87526d020b18735dd9dde80b7fea157	10.2812
FHV	c8e51c7cc4537112fdb731c25dfb0283	23.28
FHV	c983faa7164a9b1b485329a326712471	5.11111
FHV	c995335331af2cd62c9d0eea7fbb456b	1
FHV	c9fef1703580ae80123f3f85d5a1eb0e	10
FHV	ca21407e60811fbec2cbe83a64b7e642	31.48
FHV	ca28d95c1180c18224ee7df20a61b7cd	26.7143
FHV	ca35fc2f80f1fe192f7197577ca84be7	6.71429
FHV	ca3d494878a23fdc248cedf78e48cdda	14.1429
FHV	ca49e873b726fb85c781e522e7dbc33c	14.12
FHV	ca516389327cee4416a8c52f764723df	21.0714
FHV	ca5615f8e1113d409878a1c1a97116da	13.7778
FHV	ca78b4dcb52c51a3c1d692b99ce8ee2b	6.81818
FHV	ca96b9217583a934a7a51da86615c0d7	1
FHV	cb564ae7b5a4cbdf3beb2aeea093dcea	2.41667
FHV	cb616ad2afccd17cacbd961d121dd292	2
FHV	cb7601b2badbeed31285e6e8b16fc8f9	24.0909
FHV	cb7df52af54a05dd131ad0c076d19cb8	10
FHV	cbe4d5a03dea1b548d34ee3168088495	22.8889
FHV	cc5b96db9303f04f77e6bdf96e98c9c2	15.1875
FHV	cc62c2f7be80079ee24a2c799d516dd9	4.63636
FHV	cc70e96d694ed7ec29c9ce03d4b056fa	12.125
FHV	ccc1612108bb4e3e987c408e908f6728	11.725
FHV	ccdbc4f1a82fd680e12f3bf427c5d155	7.74074
FHV	ccdfa5f9213b3aa7f9e657ac48a53842	12.275
FHV	cd22cbd7c4f128a6bb079ac15ff34663	17.7826
FHV	cd4a855e2832856fc3e7f43beb5c7a21	1.2
FHV	cd4cce27df246c1c6656412300d25e18	7.2
FHV	cd6c66558724c450bdad4d071587feab	42.6
FHV	cd82a7db2eb9b524a7f2ad9b172b3aff	1
FHV	cdc5a84e74dbff61ce461401eab01382	24.9091
FHV	cdfe888bbbf58fed9428b7c38def50b3	5.61538
FHV	ce046df36f310cdcdf7799e092cf55d8	13.55
FHV	ce30c0513fe5073cc6c7dc88c185c924	14.1111
FHV	ce93bdc5f3387b6a59ced71788e4e02f	15.7647
FHV	cf07107ef0e39c3a06b0b50707da7fca	5.75
FHV	cf1436d85f6a4f5498a18be06ec36dbf	4.14286
FHV	cf4d5647f0b582495190616ac6417a3e	50.7692
FHV	cfb4777938b1897f63a4c733468837b5	13.88
FHV	cfd83dc65935c62e96acb5d7ea02cec1	4.5
FHV	d00b077e482f14c3161772ced2e7d578	9.4
FHV	d048dc9989767abbb8e79a3f5ec81177	6
FHV	d06c24c08e689757fb54ce3bfbd77e39	13.675
FHV	d0703deaca44d0703da7978a818ca051	26.3571
FHV	d076a1696b0b0854766ce800f510ee6e	25.1351
FHV	d08e241427c2320326987af7950161f0	20.6154
FHV	d08e880b7d29d3b9b1ebc0622e31c914	4.17647
FHV	d0b619823cfbfacd90fa760981e33bbf	15.24
FHV	d0b698363b40c6b8623ab83cb363d989	15.6061
FHV	d110ca8299020c955b99d50095984e5c	24.0909
FHV	d125f9ef89ff86c044d30116a2d7d426	12.2821
FHV	d1346ad9ca0c37e52feffd308eb952f2	19.5556
FHV	d1560c968e99faf495d6064742af72a6	6.44
FHV	d172954e7d89b5ecac5047f241b75a57	17.5556
FHV	d1748bb38396b82e758ca5ee8b9c07b0	22.8333
FHV	d175d53705195abaaf13af7d6be8dd42	4.1
FHV	d1b7087884d5011cfacd1af1085910d7	4.5
FHV	d20117b3adc23bcdaf24fb2b9b7edb3d	1.5
FHV	d23dabf6adc1df76bd74ddba3ff6f83e	5
FHV	d26e1e66d89d1361413de90a652879ac	6.95833
FHV	d276b9cce76b05442b9fc36b78d61436	8.91667
FHV	d277b61eb5493eacdb80d566ea3ec053	7.06897
FHV	d2b5e3fede0c5c6907a9ad57de846656	1
FHV	d2c1e66ecddaf7e60bfea34002fb1f2d	36.625
FHV	d2ee77ccee2041822758168be069da85	10.1818
FHV	d2ee91fb8fbebbde16a64e45985d663e	1
FHV	d2fae884b932a24e0d558741a84649e6	11
FHV	d30c7dcc3c3041c1f3a6179d590b63bd	13.9459
FHV	d319884dff1a0a1252a4fecb9b9803e7	9.11429
FHV	d33784bdac4f17e975a2a12c12afab3b	19.1364
FHV	d363c1c91ccc1b6f6816dd5a0287649b	6
FHV	d37170ce6cf6217615571dd43f27d328	19.7333
FHV	d39771ca252855f1c47c31c48d0aace8	1
FHV	d3fcee9dd3e06ba3e8fcf3c76c5539b8	12.2667
FHV	d439f204b72d5afa7d63c9d5b44427ec	41.75
FHV	d452af5764ea2fb63c4d18a099b3678e	8.75
FHV	d4a58dba37a960485f7c9e4ab3e31f73	11.8571
FHV	d50127eb79e7cbf7ff7c569655e71810	2.65217
FHV	d50501b5c91d6fb7c908e0dddc49497b	12.5135
FHV	d539e1f17aed7483e5dce26e306f0883	2.25
FHV	d597d2a05cb1876a912fdfb89a017227	20.5
FHV	d5cce6ce4089dd12e6eb0b99dfdab45a	33.6667
FHV	d6b7b427c14d3ffda78b1a6e91f18f6b	16
FHV	d6c03e00eb915cc8759a03ac823ff6fe	3.875
FHV	d6fa435b5b1394b906f81176ccc3fca3	15.55
FHV	d70a59383dbdc408d207dcab0dac28f7	11.4
FHV	d71dd76ef7644dba1069e6770daeb335	11.4
FHV	d762029c7cbf2a87915c0c9689856863	12.7941
FHV	d766d61d31f7e261c0acd93076bb1bb5	8.72
FHV	d7912937b25cf866b4986e5a7f648e84	13.7778
FHV	d7b0ed25f2379da9ef62501d175b06a6	47.9615
FHV	d7c07eebae6d0979cb0a28afa878b4f3	13.7
FHV	d7c45e60efb470ccc3924318373610c1	1
FHV	d7d056746c86a6c80033f4cf409e09bc	19.25
FHV	d7e66bea47a1057813cc1da501286708	14.6857
FHV	d8109fc5983a45b586f03839355ad1f5	22.3846
FHV	d81d2a74d659ff994c5cf5a307fe017a	26
FHV	d834d132855df28c1afcc3ee4c853bea	6.08333
FHV	d8413ea2273412bd2d2bafec09613d49	12.375
FHV	d8849ba8b1b0fd5c6242507fb18dd945	12.4595
FHV	d899ee26b0e083130f62fd26889f8661	9.8125
FHV	d8a5c6f8b821ced8f84ce17ed311f1dc	24.2
FHV	d8c0c5dcbd5bd899dbb5c5c26cbab2bf	5
FHV	d8cabc57976bdc9d996d0b806ae7ed59	14.375
FHV	d8e4f813ad5f29b207c60d801857b34a	19.5625
FHV	d8f2947afbf10c1809559460b9b93d4c	14.6667
FHV	d8f6516694e91f74963bb7d6a6ec1d47	6.04348
FHV	d90c2328508d22713b2bd34a6e369659	10.0286
FHV	d91b84f68187f9fa80fc8afcab9d935a	9.875
FHV	d97a5510345d9b7d27447f81622f40e8	1
FHV	d99df9f91821b368ce3281619164033c	6.83333
FHV	d9b12d7e62b86d16fb5faa48c75a012b	31.6
FHV	da1ddab2bcc5732420c631c60ec9e916	3.69231
FHV	da362bc74d64b69eff0dd74d1f268398	17.2727
FHV	dac5710af10423edf92b9a2517853b98	9.74074
FHV	db1a8e4a7b4343e5050031701e7d44ba	5.17647
FHV	db1f4417bdd395cd5685d158f38e63c2	17.2222
FHV	db3ca2ecc906b4dc9fd1b1f5c6fde2ce	5.89655
FHV	db4c480d9802595f6c4baa0fdbc90826	4.71429
FHV	db79cf9534911f6e139c7a80736b1bed	12.2222
FHV	db8d5ca8c2a4fde8d4735a02e0f65abc	12.625
FHV	db91e1a3c26b657cd45c7d26f9db5d35	13.75
FHV	dba0c6ab8b6334cdc3263fea5037498e	6.16667
FHV	dbb42755bca65e4540b0f035d15c65ec	26.2222
FHV	dbe2f9079bf391c151ddee4fb5746bc7	12.6471
FHV	dc0fae0d9a2e4f5859d0e7d13603e7eb	16.15
FHV	dc209f6e4eb6881422b59bc7e7fd0b54	25.625
FHV	dc325de1364427e8072d8ab02204bb0b	3.58333
FHV	dc46e0ad90f8129476864af379b2ad95	11.1667
FHV	dc5b25b068b7d3679a2a16cee09392ca	15.25
FHV	dc844c29a535277a442e1b411f0e3d33	5.41667
FHV	dc9166ad3c2dc0356cd5971921afa10d	2
FHV	dd0996b9fa1ed50aa0bd92bba04a04fa	7.18182
FHV	dd404b6a4df67ec16dd014f403e3a4e3	3
FHV	dd4b761ff9d220ccfb5b52d9a48dce9d	9.79412
FHV	dd66241270d1956edb333fa4472c2aea	5.27778
FHV	dd8994bbde92f9a40c3f08197ba1ccaa	2.2
FHV	dda4ebd22301610deb772806a301d193	9.44444
FHV	ddd682540331e5d5a7c7241152473cba	14.625
FHV	ddfac2c8ede80a704ef103246e61bcd2	10.375
FHV	de15d1619003cfa1e53581cc3fb322c3	28.1667
FHV	de4d7d123f33d9af696b1cf24127a508	26.7143
FHV	de840d38e9c1b2247cb3bf782208dbdf	13.8718
FHV	de8928cba972e5b8793b1d75db2390e5	11.1613
FHV	de9dd59df11e4c9417397f9b1f89e48f	25.6875
FHV	ded8a78b3739a568cb350aa37e68271b	10.2222
FHV	dee2c2afae80ce3180bcc274ac2bc8ca	12.12
FHV	dee64d85f6a17a988b74954b2109b1a3	11.2
FHV	dee7499b0f955854e577bd0923c85aaf	13.5135
FHV	df7e1fde18d673ce9471dbdd1e3f58d1	60
FHV	df9c9d6ebf7253b993bdbeaccb790908	11.95
FHV	e023d9be2da08f4fae9c23cfffb731cf	13.625
FHV	e04f2133561b76395ba9cca1cab26ecb	25.1818
FHV	e0789ed6532e5e80aee038510fee2ad9	11.8182
FHV	e0bbc82a4a439770158fcfee2e40e4d7	1
FHV	e0c551af042ec6bfd8f5eaea9c4d6bd9	26.5
FHV	e0d1ccb3137cb0f6abe21afd28e42092	35.8261
FHV	e0f4b497a16df8a0c8a37f9637555e08	6.55556
FHV	e142051aafec454bfed0188d2e8de562	11.7143
FHV	e17796714872986c99a06c22d278e3da	10.2727
FHV	e183e7cb77a3597afdaca01827c151c5	1
FHV	e19f7e54da8f8e361d8513298b2a30cd	6.33333
FHV	e1a16cb14ba2ea95bfd5b3ce3d8040fe	20.625
FHV	e1e3d25f51ae23d1a049ebb4b5098595	17.8125
FHV	e1e90241fab6d6de207b711d9fd7bc81	18.3333
FHV	e1f00e687eefcf03d1e7c5d54d558642	7.83333
FHV	e1f1daad985c5697b3b0c8d0050f79ba	1
FHV	e22882b83f3b163c569fddbd797683cc	11.4615
FHV	e262d061cdce7d8ca7437f399f208a74	57.4
FHV	e26fef1c664be73776e2e0c9bf9b2862	11.9737
FHV	e2aacfba4f005d5ab8939c705f3c5e3f	9.0625
FHV	e2caec1722f0c3febac14051d7101ea9	1
FHV	e2cf348895990a194b64c526939707b4	11.5714
FHV	e2ee2f0dd4fc0d756eda29117c72064a	18
FHV	e36bc6890ecca0f7140e744e028e7d13	9.66667
FHV	e38422e536d12955d3233857d3521e79	8.21429
FHV	e3cd317b134a682a0cf863e09552dc22	17.5
FHV	e3de96926c5aabb09512a03aee01e643	21.75
FHV	e45f085d7a6ab77098d02fe53692f89f	12.5882
FHV	e4b76df5d08e245ab11ba3f238407211	23.1
FHV	e4e13dbd1ff39f0aa558bea50195fec9	25.2667
FHV	e52841d5340f13be50414c1b1406fc6c	1
FHV	e5984c56b6742f4916395eb1d86f6f9e	3.9
FHV	e5b45647f5209e2a409598cba60514c2	10.641
FHV	e5cc9c45093d62fca7a7a9e4f3d2996c	33.5
FHV	e5d6aea11f85f55888a6d86092b0f6e9	4.72414
FHV	e65233c509f56ceb09a4e8a49131c78e	8.4
FHV	e66884765953e0364cdc42f057f8b101	6.8
FHV	e66b311c77efd273f08095e8305dcd31	21.9375
FHV	e67fd8d888cbb0e7fb5c027965809acd	20.8571
FHV	e69b64b420458e90afa6232e0dc06d98	13.2632
FHV	e6a016faabfd0b14c4900e473b208cf0	2.71429
FHV	e70dafd3bd111ec1465f36489c6fe32c	4.22222
FHV	e73a263cac8702ade357d72e64b23dbc	3.07692
FHV	e75df40b35b12eeba84da561eeec7f02	13.4
FHV	e7a503fa09f53fb14ba86822d03a9078	14.475
FHV	e7cd357d1e9b240a6effa8e817677acc	1
FHV	e844fc89e0cc886cb52cbca2ec8613bf	24.4375
FHV	e854bb17455e1860fd3357572a6fce67	17.2857
FHV	e8ee8df09240dc69d9248b009928dfd3	6.46154
FHV	e8fcc45a8e32003c2d9dae9eba90b476	15.625
FHV	e90f939248a7ebbd0d531b110023ee9d	4.2
FHV	e91d80d7d7e52cb76954d190de8a7557	11.2
FHV	e927826c1c9cfb2a007b2ed2ed5f9952	19.2222
FHV	e940dbde5b17542b62ea181fc7c868eb	16.7333
FHV	e957a470475b00d5beed39a4039c06da	13.925
FHV	e998e8169fe7ff5ba52c9ab6215b141d	3.64286
FHV	e9a63e8c8c9c41deb34743cb990e4b68	21.9231
FHV	e9e26f927dadce15a784f95bfdccfc7b	12.9412
FHV	ea50ec8eeb8ae0bc6ff4163bde6f1bea	15.8
FHV	ea5591dbefee329a6a51267c0237ef88	10.6667
FHV	ea896ba679c18cff4af84df2b9a11f7c	3.7
FHV	ea97fd32f9f491d2357925857d066f12	14.1875
FHV	eb03f1b6e4b46430ea744c8a44630d33	1.4
FHV	eb3d072c917ada06874b124e928cedce	11.9189
FHV	eb5bd1df019cf541ea615bccdc0d9dc7	3
FHV	eb75aa6d72467f704a3aa7d57b4f9259	23.25
FHV	eb9149937597072dd1cfe7fe2e55f540	13.85
FHV	ebddf273bd32b8a65b418c0edbe04951	8
FHV	ebedc019713c042b5051949e1ac317f0	12.625
FHV	ebee4a548d79e8dbbe1337d8f2dc4b55	6.33333
FHV	ec27ba1eb7e9a48396d6cfbdbf907c1b	13.6667
FHV	ec4849e17597f2f92b50d29b1f099f98	15.4167
FHV	ec54b3d9d1901505a24fab986b1ff496	5.55556
FHV	ec6671ddc2f4546b7be5795d89c8d765	7.6
FHV	ecb7e9d8bbdf2abb7f588b03d0ba5132	3.8
FHV	eceae4d08b4f0abb8a6ee0980baecc96	20.8889
FHV	eced61ee0b70f57175f2ff7eebb56417	14.4706
FHV	ed0c0723a3501a6ca4d290781eb83629	6.16667
FHV	ed216217421825bb5350aec88d496a21	24.6875
FHV	ed31902f3c17a9bceda37b1c9c2a696a	13.84
FHV	ed799c135f15f529d1f2f03eaebd4909	19
FHV	edbf46d584763189e050debbe35b5458	13.65
FHV	edd4c5ba6802b335de4768707ff89515	7.125
FHV	ee4869871cb4cb394a77775cafb64c7a	18.6667
FHV	ee5ea96222c19e98bbd03be9d605302b	5.5
FHV	ee60e73a3d9fb752c1fa57dc9ca0ad48	5.33333
FHV	ee6a3fa61132b97422ca4207b1fc29b4	11.125
FHV	ee768e1bda6784ed55aa7f7c9d35a469	17.3333
FHV	ee8bb79cc1e4ecdbc2ec9437eca4c43d	3
FHV	ee90ad0f15d2c655a918ddd6713f1ee0	14
FHV	eeae2fe6974b43fecab3f74e450c5934	5.1
FHV	eec8f5651c1369406c4fa8a94aefa72a	10
FHV	eedbe5e1853353ab88a129e897cf49cf	6.11111
FHV	eedbf6f706ea3c6ac979b471a304fe62	53.25
FHV	eef0c7bc84847c2630dd4a21c26e764f	15.2857
FHV	ef13a66776bf3f1ade444378103a7b1c	16.1429
FHV	ef5c8e7ba654352cdc1f43e26ee7cc8d	7.19231
FHV	ef6d23b8fd621e6c6cefe89448050eeb	4.25
FHV	ef89eb5403a396e9e25a9f5aede9be22	9.75
FHV	efb31e35d3b1462a3dfcdb16525a8195	6.46154
FHV	efc932e65c90b628f5840b1eab0c49ae	5.41176
FHV	f004288c57a258257f40d40b2010a487	10.92
FHV	f010bd9204d2ddd4398770191249570c	12.4091
FHV	f05e549b77c912e26dab43a9bf79c37e	17.3125
FHV	f078d3caf8c49996315e1a060d65997b	1
FHV	f0c2962779b0e341459f5106d513732a	22.9231
FHV	f0e4078cf4868262e566fc11e45df550	10
FHV	f13e94dbcb3269b68184aec73b6ca4b1	1
FHV	f1537e6f7b6d6578c98b4fddbc2a0bb7	11.5
FHV	f17204b877a264149c17ce920b91a958	9.5
FHV	f174aa6a827752e21fb6f114b72a7d5a	14
FHV	f1957672aaf03b97b797438655c28fd4	10
FHV	f1e0dae5a73d4e39f414c62c6b1899c8	3.85714
FHV	f1fcc44be5b62070264d710aee2b36ba	34.3571
FHV	f2500496d641b1361a6e1699ed8e493d	1.5
FHV	f29bcce96cc0c4493bf6c84a84fca2a5	10.3333
FHV	f2f218b44f9853398c6c5decb6bd90b1	1
FHV	f2ff9c068b215a36a0f7730c994009d9	15.125
FHV	f3b055e0edd166ec4f849ae8444325d3	16.625
FHV	f3b5174babcd907c7d5b5ff70d7ca13b	13.12
FHV	f3d52e1fcef7f89cf85637f1a1381c93	3.55556
FHV	f3eaade629451225a1deff7029908fcc	6.22222
FHV	f401b5720079bc73d6a4a509099df39d	16.25
FHV	f4063c5ea6f415d123b5b8441f5ff440	8.66667
FHV	f416fc4e8fd57e920fd7eb0da12ed246	15.0882
FHV	f43945062847fb6491fb5d00dd25faf3	16.625
FHV	f44242c155a25fdbe700233299905965	23.4
FHV	f459645f1e0f5b77818744ab14060528	15
FHV	f488c6dcc141db8edbd502f4de552074	8.62069
FHV	f4af1705c0847bec02e47ff3c7493682	4.66667
FHV	f4fa359915848ab3799b8852a07decb1	16.56
FHV	f5018717c10cd3591ddc606e76acf30c	11.0625
FHV	f55b941c457ce8c45f484db4b9b6cca3	17.125
FHV	f56c71f68f630ba8262c96b6c43a092e	18.25
FHV	f58e54262a58c78c5ed3a6ae04d68687	8.75
FHV	f5c87dad3020ee46a9ec61f79050387c	7.66667
FHV	f5cac9a3be62c29b81dc3be651a2364a	35
FHV	f5db3b1907c47daf7da920ea3cdd2026	13.5128
FHV	f5ecb166cc12471680d4d12cbc51b5c2	9.8
FHV	f6285e4c59dd4da69dc0046849c9a945	47.5
FHV	f6709b50b7f5d5be4dec40e49cde4e75	7.40741
FHV	f69bed7e4f84c82ddea6af5d60c05a21	7.63636
FHV	f6e3904c3fee95d76f8d3d2c63739498	14.725
FHV	f6e4e3ccf99e3ccfa052a280a7d957c5	6.27273
FHV	f6ec24e98994cb6766533792d60c4fa7	11.2222
FHV	f70140cdf0759990ebeffa94a31cd668	9
FHV	f70e8cacdd9455c6ce2c940e10dc85ee	22.2857
FHV	f712129ec8b8546b179c7432065c950c	6.89286
FHV	f74b779b6742be16cd904fb25173941c	12.375
FHV	f77a00e10d24a33f5992ef97868347da	14
FHV	f78e1de0198a4261b95580cddd276428	20.25
FHV	f78e30953666409dadfa86bcc6eecaf9	13.05
FHV	f7a588eceb216c8770b8a764059ad3fb	10.2308
FHV	f7bfae51d95f39867ba919dbeee9c49c	1
FHV	f82fa0df4bf0ce595e5b246fcc8dd81a	8
FHV	f875e293dfa8cfbd4567432cebdc32f8	23.5625
FHV	f897cbfac98b358daf60bcaca61ace98	15.7778
FHV	f8c9f3bfc11f24a2779cb023da7e08e4	1
FHV	f8cb4b4d59c5c5885a69f4fefcdc15a3	21.2857
FHV	f920ea78651d3c72872d027a204eac23	6.27273
FHV	f97a11f6e39b295cbc970329cd7f0f35	15.72
FHV	f99d3e7a5212ad5d9ce462ed424a8675	8.71429
FHV	f99e4d5ab1e41a2d5c0db7bbd6e14714	7
FHV	f9fcb9cb0f29d7ba62e5a52d2bfa3f69	20.3333
FHV	fa70bcba6ee671d23eb22ff435564fbd	13.1875
FHV	fa93f7c6e1dc074502e5f1ab4aa8e4e7	7.33333
FHV	faf5e09b01a4001b3b327cc5b6d8c539	13.6667
FHV	fb023249295f41f9dc5d694bf1b58f94	11.5
FHV	fb3b28b82a092b74fbc58e88a4c6f7f5	5.44444
FHV	fb5a7cbd1e9a5a1287afd238469147e3	12.1579
FHV	fb671aee278dbe6b88ed64b6ef3d3dd1	7.25
FHV	fb9440b31bc2e341411fa662c7093c4e	15.8333
FHV	fb9596de795ac4f81c065fb0c0e0ed80	3.27273
FHV	fba6dc84c6b6c0df355381815bca534a	15.8205
FHV	fbc97e76269e802b9c1b845047eea3e4	11.525
FHV	fbcba0346ff2edea15afca1dfaa400be	32.2857
FHV	fbd5de34c70153af1ed920165e377470	14.76
FHV	fbea50b7cd765377c3bf4b93e8a0fbca	3.44444
FHV	fbec2cbdb4161621052d3a37ecc718ca	16.1111
FHV	fc1ed59f377d9d6f749a2b813df2b304	11.875
FHV	fc3f055803c253f37bd11c4147bb44b8	16.65
FHV	fc5c06b0f5b3f8eb44461b8bde185d85	1.5
FHV	fc74e70cb6a791bfbe88b8d6187d2763	8.86364
FHV	fc8279781d041d98d22330c3372b010f	1
FHV	fc9ea2ea6b3eb6fc1cde57d162043f49	15.675
FHV	fcba857253d4eeda29285e3f14300dc5	20.5625
FHV	fcf7123bc994f5f33d1626c08f36287e	14.95
FHV	fcfe408ea2b9babf5d5dcfe72a70eb0d	13.8919
FHV	fd5a90968bfc8b229e0daf32cd82102b	22.875
FHV	fd9673e0796558a3bcedecb590aad0d3	8.14286
FHV	fda234694d2b7b61e7a74a6e62490a51	11
FHV	fda627d6615a35e1011aca7ef3e8e06a	10.3333
FHV	fdb9ebd366c6aba053c4ea525d619081	1
FHV	fde720e0dca33ebae97591757b7f37b7	27.48
FHV	fde7569d5f95ec14f89be4d6b96d47d9	8.6
FHV	fe3647683fdb9e6903cc1351b1116298	11
FHV	fe3bc6d5e4119be09fb9f0a3f80a4609	12.5385
FHV	fe41e94b7afe36d592152ee23f91bae3	5.19231
FHV	fe43e1b3d684f323ddf0541b1ab7c83b	25.875
FHV	fe53c3dd1302faf17a830705dcb99793	7.03448
FHV	fedc31f9acf1d623b1df1cb12bf0864e	4.88889
FHV	fedd66a8d20ea8301408e4d56fcc8f90	6.61538
FHV	fee8267e48e08143a856130880dc4151	12.6667
FHV	ff29c8540938f207d5d2ac9755cbdffb	10.6875
FHV	ff347baeea5d32525d43192a32e26da5	30.4
FHV	ff3a655c6789124e0051bdcbd84361aa	54
FHV	ff3edf2299ffb21a12c5c249076a4f3f	7.36364
FHV	ff52ef8fd8de6d85b944725b8b9b6df5	6
FHV	ff77e6360e9bf6f528feb5e6c0f0702b	14.4571
FHV	ff97cf64c24cb1e57147c2f50b0932dc	3.55556
FHV	ffbcd3a9ce936ab24db0915531a4bc30	6.36364
FHV	ffd0ff6c6507919e787e82f06f5b0725	16.7143
NCV	00037f06851c74fae1ca47e4323c30d4	5.25
NCV	0100997471c908eab9a0e24f8c06c14e	2.14286
NCV	01241babda4bda9385e8bc1a3b005659	3.35
NCV	0361314ed4f80a3b27eaac5edb5cf5ec	3.54545
NCV	03915dc1dc1c374f5ca200682b7999c9	8.625
NCV	043cfe449b632a9aaa9eac0555958b52	7.55556
NCV	0a17f782b758cb3296b0fac69f16a0e7	6.36364
NCV	0b628f6d8a9750f6b9a46455ea4102b6	3.28571
NCV	0cf4a59aa5a7e942e5b93c2039cf75ea	12.4762
NCV	0d7a0c9dc9825fe3894da92fe8fe1564	8.66667
NCV	11bab11ec63aebf8a0945d3418d7d9cc	10.6667
NCV	1330ca58752ec4012782c39a20954358	1
NCV	1539c753e8327ca82bb39cded7bc748a	9
NCV	16d41ac6e50b3919cc63dbe5ccb56628	2
NCV	17718aa3267c7c81db4bf9e76d5fb713	14.5
NCV	19cc7054b7749a7711bfe3e74ba42372	4
NCV	1d496f7799201faaf23ce268e4478fcd	5.84615
NCV	1d6c2dfa6e525ca1115321f2f4237a0e	2.14286
NCV	1d7d01cfd2c61aa20525501bc5b100f2	2.25
NCV	1d81ec6b70136dd85fb96e62b55750ed	9.1875
NCV	1dcbfdc5cf7a74fd49a60412079c2dd7	7.16667
NCV	1f80d5cfb0ac744afacbfed0bc924311	7.5
NCV	202fc16f9b14ac10d5e02218dd558fd6	1.25
NCV	2297518cd45de1e220e07a69719d2687	6.04762
NCV	233d9cdd267f1f75bca77291d2ec4947	8.62162
NCV	23bff8682e7526cbc9d1bc96a0744efe	1
NCV	24447c6a993839ebf4211935809451d2	5.63636
NCV	25d47080e82089b00033d22763787099	1.91667
NCV	28394049423fda5dc07461c0f14e8e31	3.65
NCV	2b2e67bddf768c313e1f1f726e62c71b	11.4348
NCV	2c4f8c1aee3009572f975c3941663186	4.68182
NCV	2d8abdd565022db3b2f24c6e7260062d	5.59091
NCV	2e5f05840abc46a1b899b30cf6b4ca34	8.25
NCV	2ee36d35db25017fa892a1f056d6ae61	9.95
NCV	2f003d5e73eda214f8cb48b9de6cb878	10.3333
NCV	3016ee8a8c9735dd962ff156d9f9d54a	3.58333
NCV	30788fc48537721d4756f0da3944daba	15.2778
NCV	30b10b781ff03d3a8e70062efe9b8af8	5.18182
NCV	316bfd599c32750da46476737d28de57	6.57143
NCV	31fd834fba7657be7d9c496ce7ee0d86	9.86957
NCV	3225705752e200eb418574f14fc62a91	4.18182
NCV	332bdfb8595dc3cb4fa09deab570964f	1.33333
NCV	3463981770f02c84f22d3bd09fc1847b	7.09091
NCV	3650989f11741d66a6a227c5aa5efa41	13.1818
NCV	36da3c764b2015a165ad573b745c2770	1
NCV	372a9e0318dbc9d51fee271a34f239df	18.4103
NCV	37bf62baed0136aa5ba0097bd25b5450	5.59091
NCV	3f9f89f1e861ed657252e45f2d1c2487	1
NCV	3ffb4fe6307767799f4d3a0e45aec074	11.75
NCV	404d2dcd8e101ff147aa10ab13022e03	1.5
NCV	40945e6c043c1de3c1af8a7bb3b0ada3	12.875
NCV	417d4b6bbd8c5ebb67a10a77131c15c2	8.69565
NCV	43498e49fcf9a9138f7014351ff889ca	2.73333
NCV	451ed4da5ec3f71c6ab223984205f7fb	5.08696
NCV	459f36403cfedec2629ed5b8db3c7f61	3.66667
NCV	49eb77d2e4e810fc7eb6023ce1e0de09	6.79167
NCV	4da99fa7c504e9e1d7d28d6217e635a1	8.125
NCV	4dc98fe5d6e86b7b8904afd63aee4f00	6.25
NCV	50c7f5d8434c019afb9c934c19fe28df	5.43478
NCV	5203aa34807eb6c4cb909b2b69ebf428	5.68421
NCV	550e9c3a71c5171e44f77a2390bbc37d	13.6667
NCV	55f2e33466a26e6a53db1e5ac82fbf8a	5
NCV	56bfce2b0d38ea00e7b7a6dcd5888d91	2.42857
NCV	570029d4fa52b138e4fda5e7e659ef2b	1.75
NCV	5705cc057fd9f8cbed7c6cc4f9c50f6f	2.6
NCV	57cc32af09515e94d8bd1c26f50fee19	2.57895
NCV	58912295f59ffb959258e77470e1ee61	11.3
NCV	5a804b0b292c873f8e0f444730cad6ba	16.9565
NCV	5bed262c97a1a717fc698b6a90707ad2	3.17647
NCV	5ca4c4e0e0d0e1480419729db546de00	27.3043
NCV	60991cf779ed9bee6e37827509add6d7	11.85
NCV	62b196ec8c7b56ac311d154011fce48e	6.47619
NCV	641a60a4ec029039ba7580ad1a99932a	7
NCV	643eb3c770e89631b190822f30153cea	4.63636
NCV	655820bf2cbdc5fe5ae1226da9227c7b	13.8261
NCV	6b426fcd62679ba8915ad0591853739e	2
NCV	6c44f280b226291570124324a34db625	1.92308
NCV	6cef4cb94324dcf0b786d2bbf44fef63	19.2857
NCV	6ddebd6f42acefecb865441ced470e8a	4.75
NCV	703a9efccc40c08a34d5598aca883f0c	2
NCV	70eadd0aea083db36f4d1e6db532d224	8
NCV	73f1b0f3688d76fbcede840d7f59b01e	1.4
NCV	73ff5abd4c9b62b99b61002d95d194ec	7.71429
NCV	7535a84e22d46d86f0ee1724cc726529	8.79167
NCV	7634e3c03ab813667598f5456e31412a	2
NCV	770e259380054365dcb4c0ca1daf5351	2.89474
NCV	776e73ad32067bbc42a3d28b0fbcd7f3	1.5
NCV	7783d7e2aa0e82e23d3c49008518c8e7	3.82353
NCV	77fe4c3af0c48fb78099b9bcbfde5642	14.1818
NCV	79c2d0aa699bfea040c198fb5f9c0d37	2
NCV	7b8b260b6461bd21c28bb2f40be820ee	2.65
NCV	7c35142f69bc863f7e59003407ab041d	15.9565
NCV	7d758510b8037befe2cc2889759ba50e	7.75
NCV	7d990ea89af26fe7500f9e7531127841	2.25
NCV	8171ed11e23e9fd5266b823ecf002d70	8.14286
NCV	81d21c679b23db9c759756cb0ad4abee	9.64706
NCV	846a3da016175cfdf1d2c6f00bd02a9e	1
NCV	8534b88eca328e7563eb053f5cbe0ec9	1
NCV	861b40be1d6ea85a688ffec4cae86481	16.1905
NCV	877cdbb1ca3aac27a9578e144718fd04	7.68421
NCV	89c70c2102c80c5147b44925e9fbdf3c	4.22727
NCV	8adb10fe9c7dfcd5e8f08ed2208dcbfb	8.55556
NCV	8b39264f0f25e0494d64770ca5ede68c	13.5641
NCV	8d242186133ec30b00bb0062890445d5	2.66667
NCV	8d6be5b07ddf8ae333d405d04d132b1b	4.2
NCV	8d9128221a0f1b29d92ebb54bb564074	10.375
NCV	8df1c65d3f95de8b313899645c7761d2	3.80952
NCV	8e8c88d1ff756d4fcd119efbaa37e5ce	4
NCV	8faa8ba7b55bca87ef7ad083398bf1ff	9.975
NCV	90b35d270034df81d23a03d561a10521	12.2
NCV	934ebecb5addf3f38fc210bf295b053e	2
NCV	946fc027aec545ce400daa1fba3fde5c	3.67647
NCV	947c107397bf499afe670b7745a73552	1
NCV	96a27bafb3fda460365220c23478f40b	2.2
NCV	97b5e7c9a23078dce4d2161a22c49b57	1.72222
NCV	9879f5d320515c4dacdc00149ad71f7f	4.7027
NCV	9a4d4163243e33b3071f59d81d94e984	2.85714
NCV	9ddf55c19dff4032196708c2c8db68f6	2.77778
NCV	a17955b86930d279f4daef7e28d73d9d	6.54545
NCV	a30aca8b782552cf2d7bbf85cf8241ed	6.7
NCV	a88a90908e6f9362dfe0387c1bb836bd	2.21429
NCV	a898c6ec16cddeeee0443294c16bd34b	2.11111
NCV	a9b6c084505debeeeca3432a9da1eae2	10.75
NCV	abcc4f2e5aba74de439c14b47e87fc41	9.81818
NCV	ac38c120273e08475ecdd377378a1915	7.6
NCV	ad04b9741ca3d796a1dcc30db6480a56	9.85714
NCV	ad162596ef56ca18c1d2cc65dc275680	10.35
NCV	b20a854ef5b4269489192d603642cfd8	2.375
NCV	b2372501b26f0314a072c37240493724	9.42857
NCV	b58585ea3a444b7916af49e59d7d2fd3	12.75
NCV	b62972fc15c92599619437474cb5c824	2.66667
NCV	b64e005d3771efba8bb301e36295b8e2	3
NCV	b7202f11ca25dd66cbc81708b6f4fe34	6.14286
NCV	b7c57b3759bf1af1fc757d2010ca8896	5.34783
NCV	b9422da0e6bcb8c41ce47c7f01ebc657	3.9
NCV	ba0fc9e90019322582cf4cd7b3d74051	8.85714
NCV	bae3c87e93f09dd321e9805880c3a49b	4.34783
NCV	bb6573428d68bf7ef4b05fb4b73a161c	7.5
NCV	c09f676139a9e9d7f82ac1de3849b519	15.125
NCV	c255f8404f2df482e07e82a6606b11e8	10.875
NCV	c2dec44d79c4c7f6f55e88fa3bc11612	8.47368
NCV	c38fddbdef0503f17269a40a071b57ac	11.6522
NCV	c4e6742ea46a05615180ecf9bbfbf5b7	1.7
NCV	c58f1c5ef56c6999c3710955a1c3dd3b	14.8095
NCV	c685bb0a049060a788a64739dbb8c773	4.13043
NCV	c75c76c3b8615264d98ba70f9a3b8f98	1
NCV	c8319320764bae0f0fb03988a8e17977	3.22727
NCV	c87b52c7823dcd1ecf94353494dcc4e2	6.11111
NCV	c9004574b8bb87554bad4708d22963ea	1.28571
NCV	c91a76d76faa79863a94e4434c88c743	11.3043
NCV	c9e4a881ce67c43eb6bb79347117a67b	21.913
NCV	c9eec5716d259002e4e6f6eece900a37	6
NCV	cbd52b3d4dadf0dbc4c0ef10ba57a3f1	9.90476
NCV	cfe68e19320a4400733421c2af2a7951	4.68421
NCV	cfeea2f74381f8a0cdec01d776cd40ea	3.83333
NCV	d48648574f77507dcc389e04aded63f6	5.08696
NCV	d686fd19e8c24bce15c93f78a6566cbd	2
NCV	d91587bd7007d33ccec01d97e252a273	2.85714
NCV	daceec72d80005e1d77515ff014cb1c1	2.35714
NCV	daeaf512088cd413c46a91654e715601	7.46154
NCV	db56832dbd690a8e421a624b1558f3e6	9.22222
NCV	dbcbe47a2b37484fcc8c03cbd2487b48	7.125
NCV	dc5467f3d3b30a9d5502c1ea6807a3af	1.33333
NCV	ddc321f4fc24fd46567f50f0b557910e	7.33333
NCV	dedfd7e789c454782e4ae251cdd05024	1.84615
NCV	e0e4b862743bedb6e5bafbad2831532a	11.6111
NCV	e154a333394189749a6f5272061088e2	2.4375
NCV	e2275208f8be1cdd862a3d6fc2b14632	1.47059
NCV	e545a32f5f6c829304711029d919cd1d	4.72727
NCV	e6fd16a0f840db9a8faf90aa3c01b793	4.08696
NCV	e80c9248740e55690b9371b310c226c2	13.2083
NCV	e9557e2156626a9a72216dbe51899150	2.4
NCV	ea8c31482626245f9cdeba29c7e8bc20	7.6
NCV	eaf6d936ff11a010d80ac0bf10ae0802	5.16667
NCV	eb49a81608cde86c6121054a50484d3b	4.29412
NCV	ed6639d31550241cbdc82bc9ebeca404	7.75
NCV	ee21c7af6b472c2eec6ac263b1c1de0a	2.77778
NCV	ee4832491b3c1a1d3b65750a40e2e05c	1.4
NCV	ee7031744d8c758b5d65725e5b263220	5.61905
NCV	ef7f1d15ec2bd7ccf3484c7ddc78e7a5	2.71429
NCV	f13857912a5cfa82cbbb8d881bb66d3f	4.54545
NCV	f185ef2c929aefc3296c700389ae6d11	3.21053
NCV	f2e990848f8e92dc6f8a62e49e0fd0b6	6.5
NCV	f36b23a8f9ba86ffc504e3b5aea8a91e	8.35897
NCV	fa59024f8a508b6f30f0f519e84faaa5	1
NCV	fbc348ed0deb2f948251d0b2b52d0de0	10.1944
NCV	fc2018a3f35b14bd07f57e9ca7405871	3.2
NCV	fd309113c3a72742d55f03bf53a22413	1
NCV	ff683562559064151b13a63186ed5061	6.14286
NCV	ffdacd66d9cee821e9f671684c46dd8d	11.7143
NCV	ffe2267a623f01fe437ff66e3b1da855	11.25
FHV	0024f455878fbacad5bd738cf776b8c5	6
FHV	002a4f776f9261504932c90bba27e3dd	7.13636
FHV	003b3c1267662647c8e60d856c53f939	8.53333
FHV	0051fd2c038490d53468465c237c9dc6	4.45455
FHV	005f290d8cc9d74c0a0bce70820f002f	26.0256
FHV	0066f93ff9cd74a7c4707caff3de2f4f	16.8636
FHV	006d5b2bf375efd1e5a2de9e7b30e029	16.3478
FHV	0078d97577e92f77194be858309b8db1	8.81818
FHV	0082b0691f1511a2e9e50dde50fdd5e5	13.9744
FHV	009000d4a2ef4a813b153cb4f111bc3a	11.75
FHV	00a4215af50466cacaad668f82fd6c85	10.5217
FHV	00adea3bf386068a965f659da25bc1ab	40.0256
FHV	00b758a8c4fb0ff81e7383f0ecce7d95	12.8261
FHV	00bafcce88d3152db747b2954557dcd9	10
FHV	00e8de8676bd66a9bedd5b430c778747	6.68182
FHV	00ef1ea1c398f3bebb9785515cd323a3	12.5217
FHV	01085e28d2c311eb11a31d339971ecf7	13.5641
FHV	0124b9457f9315eab10ea962ffb5ef59	16
FHV	0134576a6cf06543090591b3f5aeb19f	14.5
FHV	015cfbfa7154cbd51260d10a154766f8	10.4762
FHV	0164f994c57ff9c0e42a4096c8a5b926	7
FHV	017bfc5d685149f54838b003439c73f9	4.1875
FHV	01843bcd566d3e349a7605508fd382b3	15.6364
FHV	0186d211e8ecd37ac11669f0a58c340d	10.5
FHV	018e1802e051df8db1928fa0e0602009	21.9375
FHV	01a94b4370b33ed887ca7dcfbbbc3516	10.6667
FHV	01b4f95c67bb30ef60e45f926480fb9b	5.4359
FHV	01e9fb38835ddc71b873de59bc94b728	7.33333
FHV	021c427f4ec74c3579ea9675ad97b6ea	13.25
FHV	02272c994e95f53c015b0613c774d37a	11.45
FHV	023552294b94b56577a23ccb55e14ce7	12.6818
FHV	02473b8379fe081a52ef584e1160b5cb	9.075
FHV	0252f2d3f0de3ca753905514768e4da7	4.4
FHV	0268f07622c6ff780dd13e5a4e8d8275	12.5556
FHV	028b97cdc63f2cb69c4139cb51d9b0ef	12.4091
FHV	02a5e1aa9630f53a4d6cfff20ab59bb1	8.05
FHV	02aefa8eb5cbf016ae756c3f910055a5	12.8667
FHV	02b2fa6eb6ad04486b894b70bad96d6f	11.7083
FHV	02b3f0ef672e2bcce640559a67141078	8.95455
FHV	02c500bf3700ebcb0ad59362afce1942	16.7917
FHV	02c616796cd4f0574bdaf2307b798d83	8.625
FHV	02ce64b6df9c0475b106b615ceba2fc4	7.25
FHV	02dcc52b18a2eeb12d3856b315110052	11.75
FHV	02f1c4f20ff0f6a9f69c99be7edc71fa	15.1786
FHV	02f91fda42b7e7699316168d3b31a054	6.26087
FHV	030150d797afe30875d4e09e513fdb4d	11.6389
FHV	030285df5822ea5ac3fc0f72e52708c3	16.1667
FHV	038a319a921c71497628bfa115780e1d	10.4359
FHV	03a2eb9980fe4882db6d696553589de2	9
FHV	03a5072c27cc4639328cf78942b54b23	9.66667
FHV	03ad0e9dc7e792692578c6fffc1b4670	8.73333
FHV	03baba0cb950f8a443f5fcc1e54b8773	9.59459
FHV	03c5467f5b91c1b1534101f13ccfa9ee	13.1034
FHV	03d5af2f0acc788f846419c676ddd123	6.71429
FHV	041c605f613b582cfb624efbbaf18d75	11.3478
FHV	041eb74d2dfc90e8929b0e9ba5914cca	10.5714
FHV	042518868b8d4cadb0f16423a42c0c8a	10.6522
FHV	04332b4f186e230c62d070efb21c0baf	11.1081
FHV	043d3f709deee24fe4279d0d6e3f8b1f	6.40909
FHV	04437c85a28d0bca0ee9972b5824c7e0	16.0417
FHV	045659f51ab9fcbe65b63245867a00ab	9.12121
FHV	047c94f845d901fc2552a9a94a308f69	8.23684
FHV	048d1436f6ee8302a24e0c2af0bdd7ae	17.1364
FHV	0499643b2a793ebd2363a4d8347a35cd	16.45
FHV	04b71886fb0827ac8b9e76a20f6332a0	18.675
FHV	04d9a2d022e52674435341174963f1ae	11.3684
FHV	04f25f35d88cf58f36e0f6dd7a4a0ca5	6.5
FHV	04fb06b475fa39cdb7f2696452be9e44	10.875
FHV	050886acfae64886481de93ee9e75a20	5
FHV	051b1673ccbb6b24940ceb563267d762	9.27778
FHV	051ec94adf2686322414372372134941	7.52941
FHV	054e51d1fc918108e681c044c5a6c32b	12.4722
FHV	0576cfcc20b592cb28e9220958b0b473	6.08696
FHV	05786fc9f384bfc51dbc51a6c11a0d3c	12
FHV	05798f3278c167c307023069c9974f14	9.58333
FHV	05b385559691dacd120212a4b6c2252a	14.2
FHV	05e60958209494c3ecd4b1b4ea6f15d4	6.625
FHV	05ebcb04b7b8ec951480195589ba4a6c	16.8571
FHV	06215c15e025500995b84fdbfd87f880	11.8148
FHV	062cb2fc7c924a76a453567dfec26ed8	9.30769
FHV	063573eaa99cbcbbe2f5ee92f47d3ffc	9.82759
FHV	063bd1a7deff801362335ba8a5d91166	9.69231
FHV	0644a55c1830738bb8203f3fc1651fc7	12
FHV	06691c38ca87a7d739fe374a6f53fd19	9.53333
FHV	069d5c1ddd9dc2426e4c376296875460	13.5789
FHV	06b5e23520eb02de3a259883bb3a3f99	30.5238
FHV	06bfb9770764005955a5c5ab76443ce3	9.85714
FHV	06c48ad8da5eb47b513e9fc27f3191d0	10.1818
FHV	06d17c6c8af6b0055a462a837b5351f1	10.0556
FHV	06dd13352e622df06fb8b56dab574716	9.675
FHV	06fd3d0293f2389f73aecfa743fb949d	6.90476
FHV	0706ba6826ed01d29e89c8536b83e7d9	10.7857
FHV	0709c84da55986b461c0cb35d9f164a4	11.2105
FHV	072c3810a32ae4f8fe08d718a062f211	7.75
FHV	0733522ad02beecaa91daf270cd31061	7.42857
FHV	07360902a62ac384216aa673a81ce001	10.4583
FHV	073e0c843653aa599bd62ff671acb29b	13.375
FHV	0741be2f182dfca885465efc52638f9d	6.54167
FHV	074b7fefbb5ea3a43bc8595a6f8b3c2a	10.025
FHV	0751d13a80cfeaddfed10785af3a47c1	13.125
FHV	07551ad60992e947507eed6063daf69f	5
FHV	076385bb9d57a8bd7cb762c7ada0a1c0	12.675
FHV	07697b576cd11514b169f614565f14ef	11.1818
FHV	07797ad9b9fe1992c9135c94773cd6b5	7.28125
FHV	07841703f8021f2cfdd91f606873b998	10.1786
FHV	078f47795ac0dde5c51f153eb2458888	6.20513
FHV	07c67518ffacd188b8e8540f5ec0305e	9.95833
FHV	07e357828b2aa40178548534dfd79b45	6.86957
FHV	07ea3cca5a3821c783f765ee6adf2a98	6.6
FHV	07ed898e0532e6d1bdb7aea20f0ed936	17.2083
FHV	0814e46e633219876ae7a6ff6a8f61a8	7.2
FHV	084e6d64d613dc2a6ad487232e9915be	6.92857
FHV	085781393404426d9468dd3456c80bc6	10.625
FHV	085b278de72496a5ba693a517aff5193	6.28571
FHV	086272d19c0f128eacfda0ed00a8d95a	12.1304
FHV	08677e716b8e57791b7129c4d13300eb	7.4
FHV	086b010b16a33c9e70934b69f7e2ab84	8.79412
FHV	087480e25cb7839067c7524a4146dc3f	8.82609
FHV	087c109b87c86419896fcf69ddf93903	11.1667
FHV	08855323898735eb4025484eaa1dbb35	9
FHV	089ddc330ada4e009237d78fe7937ba7	9.91667
FHV	089de751ff63bb42d2e72f3388e760bf	13.1724
FHV	08e43fbf1ab2f629e7c1846ef40eacbc	11.6316
FHV	08e58dbab65356f0c6b05da00d5a49a1	8.85714
FHV	08eb28649da0319302cd4788dc5fdf36	10.875
FHV	08f562d4346e79cd2de8582923dd7142	9.5
FHV	090a758f45d9e8d5d6f36f2be32bb16f	9.28571
FHV	091bc7fb31f78ffc17c15eae56071482	18.6
FHV	091dd53ca7ad77dcf6689146ddaa863f	22.4
FHV	0921428f9795f09659ae3fdf278bf999	11.5667
FHV	095348d595f93368d3d6602fe358b670	10.75
FHV	09537f0688b44af71043a08afc17168a	9.47619
FHV	095814c05caacaedae60824e883b93bf	11
FHV	0964de33ac821636bc2891b39acbe513	31.2917
FHV	096bdd5b1193d379c63d0bb577c87367	14.1304
FHV	0970c67da4e9c6a73f2d27758a49de06	7.8
FHV	097bb5c8c83c7077ff63275006accc24	16.6667
FHV	097c1cedac761bbec3e97892b8601934	13.8205
FHV	0985a99442846ac2e727fdc71605c5a9	15.2917
FHV	0986186f2fa3adc560d1bc50c1396928	11.6667
FHV	099b7b2aa4edd9966b60683c0927a8b0	6.21622
FHV	09ac63bad0890dc0f7b4c2676de8777a	11.3043
FHV	09c40ef67859c3ed7d53c5b6fc4877d5	10.4667
FHV	09d43514742434b8a58c08be46f3245c	7.65217
FHV	09e7b9e81f480cab18288e0a4e986e11	7.025
FHV	0a3310f3b2812b80867c7ffd421c27be	5.64286
FHV	0a3a709bc29775b1b7f0857e543bb0d0	9.20513
FHV	0a47d255fbc7ddefaab43dd37bd33d59	9.73684
FHV	0a4b0927503edb8739e88fcc69371a39	9.7027
FHV	0a6a6e54bb31be7ac85bd53cba9875c2	15.3056
FHV	0a7cb82390452b1f727ce6163e4e9e4a	8.78261
[truncated: 6,769 more rows]

## Sheet: Figure S4
用户ID	如果有长时间或者高频的停电，这会降低您购买新能源汽车的意愿吗？
1	同意
2	同意
3	同意
4	非常同意
5	同意
6	同意
7	非常同意
8	同意
9	同意
10	一般
11	一般
12	同意
13	同意
14	同意
15	同意
16	非常同意
17	非常同意
18	同意
19	同意
20	同意
21	不同意
22	同意
23	同意
24	不同意
25	一般
26	同意
27	不同意
28	同意
29	不同意
30	不同意
31	不同意
32	一般
33	同意
34	不同意
35	一般
36	不同意
37	同意
38	同意
39	非常同意
40	非常同意
41	非常同意
42	同意
43	同意
44	非常同意
45	同意
46	同意
47	同意
48	同意
49	非常同意
50	非常同意
51	同意
52	同意
53	非常同意
54	同意
55	同意
56	同意
57	同意
58	同意
59	非常同意
60	非常不同意
61	同意
62	同意
63	同意
64	非常同意
65	同意
66	同意
67	非常同意
68	同意
69	非常同意
70	同意
71	一般
72	同意
73	同意
74	同意
75	同意
76	非常同意
77	同意
78	同意
79	同意
80	同意
81	同意
82	非常同意
83	同意
84	非常同意
85	同意
86	同意
87	同意
88	同意
89	非常同意
90	同意
91	同意
92	非常同意
93	非常不同意
94	非常同意
95	非常同意
96	同意
97	同意
98	同意
99	同意
100	同意
101	同意
102	同意
103	同意
104	同意
105	同意
106	非常同意
107	非常同意
108	同意
109	同意
110	同意
111	非常同意
112	非常同意
113	非常不同意
114	非常同意
115	非常同意
116	同意
117	同意
118	不同意
119	同意
120	非常同意
121	非常同意
122	不同意
123	同意
124	同意
125	同意
126	同意
127	一般
128	同意
129	同意
130	同意
131	同意
132	同意
133	非常同意
134	同意
135	同意
136	非常同意
137	一般
138	非常同意
139	非常同意
140	非常同意
141	同意
142	同意
143	同意
144	同意
145	同意
146	同意
147	非常同意
148	同意
149	非常同意
150	同意
151	同意
152	非常同意
153	同意
154	非常不同意
155	同意
156	同意
157	非常不同意
158	同意
159	同意
160	非常同意
161	同意
162	非常同意
163	非常同意
164	同意
165	非常同意
166	同意
167	非常同意
168	非常同意
169	非常同意
170	同意
171	同意
172	同意
173	同意
174	非常同意
175	同意
176	一般
177	同意
178	同意
179	同意
180	一般
181	一般
182	非常同意
183	非常同意
184	同意
185	非常同意
186	同意
187	同意
188	同意
189	同意
190	同意
191	不同意
192	一般
193	同意
194	同意
195	不同意
196	同意
197	不同意
198	同意
199	同意
200	同意
201	同意
202	非常同意
203	同意
204	非常同意
205	同意
206	不同意
207	同意
208	同意
209	不同意
210	同意
211	同意
212	同意
213	同意
214	同意
215	同意
216	非常同意
217	同意
218	同意
219	非常不同意
220	同意
221	非常同意
222	非常同意
223	同意
224	非常同意
225	同意
226	同意
227	同意
228	同意
229	同意
230	不同意
231	同意
232	非常同意
233	不同意
234	非常同意
235	同意
236	同意
237	一般
238	同意
239	同意
240	同意
241	同意
242	同意
243	同意
244	同意
245	非常同意
246	同意
247	同意
248	同意
249	非常同意
250	非常同意
251	同意
252	同意
253	同意
254	非常同意
255	同意
256	不同意
257	非常同意
258	同意
259	同意
260	非常同意
261	同意
262	不同意
263	同意
264	非常不同意
265	不同意
266	同意
267	非常同意
268	同意
269	同意
270	一般
271	同意
272	同意
273	非常同意
274	不同意
275	非常同意
276	不同意
277	同意
278	不同意
279	一般
280	一般
281	一般
282	同意
283	同意
284	一般
285	同意
286	同意
287	非常同意
288	同意
289	非常同意
290	非常同意
291	一般
292	同意
293	一般
294	不同意
295	同意
296	一般
297	非常同意
298	同意
299	同意
300	同意
301	非常同意
302	同意
303	一般
304	同意
305	同意
306	同意
307	同意
308	同意
309	同意
310	同意
311	同意
312	同意
313	非常同意
314	非常同意
315	非常同意
316	同意
317	同意
318	不同意
319	非常同意
320	同意
321	同意
322	不同意
323	一般
324	同意
325	非常同意
326	同意
327	同意
328	同意
329	同意
330	同意
331	同意
332	同意
333	同意
334	非常同意
335	同意
336	非常同意
337	同意
338	非常同意
339	同意
340	同意
341	同意
342	同意
343	同意
344	一般
345	同意
346	同意
347	同意
348	同意
349	不同意
350	同意
351	同意
352	同意
353	同意
354	同意
355	同意
356	同意
357	同意
358	不同意
359	非常同意
360	同意
361	非常同意
362	非常同意
363	同意
364	一般
365	同意
366	同意
367	一般
368	一般
369	非常同意
370	同意
371	同意
372	同意
373	同意
374	同意
375	非常同意
376	同意
377	同意
378	同意
379	一般
380	同意
381	一般
382	同意
383	非常同意
384	一般
385	一般
386	一般
387	一般
388	非常同意
389	非常同意
390	非常同意
391	同意
392	一般
393	同意
394	同意
395	非常同意
396	同意
397	同意
398	非常同意
399	同意
400	非常同意
401	同意
402	非常同意
403	非常不同意
404	不同意
405	同意
406	同意
407	同意
408	不同意
409	同意
410	不同意
411	同意
412	非常同意
413	同意
414	一般
415	非常同意
416	一般
417	非常同意
418	同意
419	不同意
420	同意
421	同意
422	非常同意
423	同意
424	非常同意
425	同意
426	同意
427	一般
428	同意
429	一般
430	不同意
431	同意
432	同意
433	一般
434	非常同意
435	非常同意
436	非常同意
437	非常同意
438	一般
439	一般
440	一般
441	一般
442	一般
443	一般
444	一般
445	同意
446	不同意
447	不同意
448	不同意
449	不同意
450	非常同意
451	非常同意
452	同意
453	非常同意
454	非常同意
455	非常同意
456	非常同意
457	同意
458	非常同意
459	同意
460	非常同意
461	同意
462	同意
463	同意
464	同意
465	非常同意
466	非常同意
467	非常同意
468	非常同意
469	非常同意
470	同意
471	不同意
472	非常同意
473	同意
474	一般
475	非常不同意
476	一般
477	非常同意
478	同意
479	同意
480	同意
481	同意
482	同意
483	同意
484	不同意
485	非常同意
486	一般
487	一般
488	同意
489	非常同意
490	同意
491	同意
492	同意
493	同意
494	非常同意
495	同意
496	同意
497	同意
498	同意
499	同意
500	同意
501	同意
502	不同意
503	非常同意
504	同意
505	同意
506	同意
507	不同意
508	同意
509	不同意
510	同意
511	一般
512	同意
513	非常同意
514	不同意
515	不同意
516	非常同意
517	非常同意
518	不同意
519	同意
520	同意
521	同意
522	同意
523	同意
524	一般
525	同意
526	同意
527	同意
528	不同意
529	同意
530	一般
531	非常同意
532	不同意
533	不同意
534	非常同意
535	同意
536	非常同意
537	不同意
538	不同意
539	不同意
540	一般
541	一般
542	同意
543	同意
544	同意
545	同意
546	非常同意
547	同意
548	同意
549	非常同意
550	同意
551	同意
552	同意
553	一般
554	同意
555	同意
556	一般
557	非常同意
558	同意
559	一般
560	同意
561	非常同意
562	同意
563	同意
564	同意
565	不同意
566	同意
567	同意
568	非常同意
569	非常同意
570	同意
571	同意
572	非常同意
573	不同意
574	非常同意
575	同意
576	同意
577	同意
578	同意
579	同意
580	非常同意
581	同意
582	同意
583	同意
584	同意
585	同意
586	同意
587	一般
588	非常同意
589	同意
590	非常同意
591	一般
592	同意
593	同意
594	同意
595	非常同意
596	同意
597	一般
598	同意
599	同意
600	同意
601	不同意
602	同意
603	非常同意
604	一般
605	同意
606	非常同意
607	同意
608	同意
609	非常同意
610	一般
611	非常同意
612	非常同意
613	同意
614	同意
615	同意
616	非常不同意
617	同意
618	同意
619	非常同意
620	同意
621	非常同意
622	同意
623	非常同意
624	同意
625	一般
626	不同意
627	同意
628	同意
629	非常同意
630	同意
631	一般
632	同意
633	不同意
634	同意
635	同意
636	同意
637	同意
638	非常同意
639	非常同意
640	同意
641	非常同意
642	一般
643	同意
644	同意
645	非常同意
646	非常同意
647	非常同意
648	同意
649	非常同意
650	一般
651	一般
652	同意
653	同意
654	同意
655	非常同意
656	同意
657	非常同意
658	同意
659	一般
660	同意
661	非常同意
662	同意
663	不同意
664	同意
665	同意
666	同意
667	同意
668	同意
669	同意
670	同意
671	同意
672	不同意
673	同意
674	同意
675	同意
676	非常同意
677	同意
678	同意
679	同意
680	不同意
681	同意
682	同意
683	同意
684	同意
685	非常同意
686	非常同意
687	一般
688	同意
689	一般
690	同意
691	非常同意
692	同意
693	非常同意
694	同意
695	一般
696	非常同意
697	一般
698	一般
699	一般
700	一般
701	非常同意
702	非常同意
703	一般
704	一般
705	非常同意
706	一般
707	同意
708	同意
709	同意
710	同意
711	非常同意
712	同意
713	同意
714	非常同意
715	同意
716	同意
717	同意
718	同意
719	同意
720	同意
721	同意
722	同意
723	同意
724	不同意
725	一般
726	同意
727	同意
728	同意
729	非常同意
730	非常同意
731	同意
732	非常同意
733	一般
734	同意
735	不同意
736	非常同意
737	同意
738	同意
739	同意
740	非常同意
741	不同意
742	同意
743	同意
744	非常同意
745	不同意
746	非常同意
747	非常同意
748	同意
749	非常同意
750	同意
751	非常同意
752	同意
753	同意
754	同意
755	同意
756	同意
757	非常同意
758	同意
759	同意
760	一般
761	同意
762	非常同意
763	同意
764	同意
765	一般
766	同意
767	同意
768	同意
769	同意
770	同意
771	非常同意
772	同意
773	同意
774	非常同意
775	不同意
776	非常同意
777	非常同意
778	一般
779	非常同意
780	同意
781	同意
782	不同意
783	不同意
784	非常同意
785	同意
786	不同意
787	非常同意
788	同意
789	非常同意
790	非常同意
791	不同意
792	同意
793	同意
794	非常同意
795	同意
796	非常同意
797	一般
798	同意
799	不同意
800	一般
801	非常同意
802	同意
803	同意
804	同意
805	不同意
806	非常同意
807	同意
808	不同意
809	同意
810	同意
811	同意
812	同意
813	一般
814	同意
815	同意
816	不同意
817	不同意
818	一般
819	同意
820	同意
821	同意
822	同意
823	非常同意
824	同意
825	同意
826	同意
827	同意
828	同意
829	同意
830	不同意
831	一般
832	不同意
833	一般
834	同意
835	同意
836	一般
837	同意
838	非常同意
839	非常同意
840	同意
841	同意
842	同意
843	一般
844	同意
845	同意
846	非常同意
847	不同意
848	一般
849	同意
850	非常同意
851	同意
852	同意
853	一般
854	同意
855	同意
856	同意
857	非常同意
858	同意
859	同意
860	同意
861	一般
862	同意
863	非常不同意
864	非常不同意
865	同意
866	同意
867	非常同意
868	非常同意
869	同意
870	非常同意
871	同意
872	非常同意
873	同意
874	同意
875	非常同意
876	同意
877	不同意
878	同意
879	同意
880	不同意
881	不同意
882	一般
883	同意
884	同意
885	同意
886	非常同意
887	同意
888	不同意
889	一般
890	同意
